# Supplementary material for: Fitness Costs and the Rapid Spread of kelch13-C580Y Substitutions Conferring Artemisinin Resistance
Source: Antimicrob Agents Chemother. 2018 Aug 27;62(9):e00605-18. doi: 10.1128/AAC.00605-18 (PMC6125530; doi:10.1128/AAC.00605-18)
Supplement: Supplemental file 2 [file zac009187413sd2.xlsx]

## Sheet: Data Set S1
Data Set S1. PCR and sequencing primers used in this study.
Primer ID	Function	Sequence
P1a	Illumina adapted forward primer	AATGATACGGCGACCACCGAGATCTACACGCTN{12}TATGGTAATTGTACGTCAAATGGTAGAATTTA
P2a	Illumina adapted reverse primer	CAAGCAGAAGACGGCATACGAGATAGTCAGCCAGCCAGGCATATGGAAATTGTTC
P3	Read1 sequencing primer	TATGGTAATTGTACGTCAAATGGTAGAATTTA
P4	Read2 sequencing primer	AGTCAGCCAGCCAGGCATATGGAAATTGTTC
P5	Index sequencing primer	AATGATACGGCGACCACCGAGATCTACACGCT
P6	Sanger sequencing	ACGTCAAATGGTAGAATTTA
P7	Sanger sequencing	AGGCATATGGAAATTGTTC
P8b	Generating C580Y/C580C sgRNA	TAAGTATATAATATTacacatagctgatgatctagGTTTTAGAGCTAGAA
P9b	Generating R561H/R561R sgRNA	TAAGTATATAATATTtgatcatcgtatgaaagcatGTTTTAGAGCTAGAA
P10	Homology Box1_Forward primer	CGCGGGGAGGACTAGTGAAAGTGAAGCCTTGTTG
P11b	C580Y/C580C-Homology Box1_Reverse primer	CATAGCTGATGATCTtGGcGTATTCAAAGGTG
P12b	C580Y-Homology Box2_Forward primer	AGATCATCAGCTATGTaTGTTGCTTTTGATAAT
P13	C580C-Homology Box2_Forward primer	AGATCATCAGCTATGTGTGTTGCTTTTGATAAT
P14b	R561H-Homology Box1_Reverse primer	TACCCAgGCcTTCATAtGATGATCATATGC
P15b	R561R-Homology Box1_Reverse primer	TACCCAgGCcTTCATACGATGATCATATGC
P16b	R561R/R561H-Homology Box2_Forward primer	ATGAAgGCcTGGGTAGAGGTGGCACCTTTG
P17	Homology Box2_Reverse primer	TTACAAAATGCTTAAGAAATGACATGAATTTAG
a, Illumina adapted primers with 12bp barcodes were constructed based on Caporaso et al. (1) and Walters et al. (2). Kelch 13 (PF3D7_1343700) specific sequences are underlined.
b, lower-case letters indicate guide sequences or mutations.
P10-P17 were used for amplifing Kelch13 homology region, with P11-P12 and P14-P16 bearing the desired mutations. P8, P10-P12 and P17 were from Ghorbal et al (3).
Reference:
1. Caporaso JG, Lauber CL, Walters WA, Berg-Lyons D, Huntley J, Fierer N, Owens SM, Betley J, Fraser L, Bauer M. 2012. Ultra-high-throughput microbial community analysis on the Illumina HiSeq and MiSeq platforms. The ISME journal 6:1621.
2. Walters W, Hyde ER, Berg-Lyons D, et al. Improved bacterial 16S rRNA gene (V4 and V4-5) and fungal internal transcribed spacer marker gene primers for microbial community surveys. Msystems 2016; 1:e00009-15.
3. Ghorbal M, Gorman M, Macpherson CR, Martins RM, Scherf A, Lopez-Rubio J-J. Genome editing in the human malaria parasite Plasmodium falciparum using the CRISPR-Cas9 system. Nature biotechnology 2014; 32:819.

## Sheet: Data Set S2
Data Set S2. Sequencing summary for the Miseq Run.
libraryID	Strains in culture	AssayID	Days.in.culture	Asexual.cycle	Total reads	Reads.Anchored	Reads.R561H	Reads.R561R	Reads.C580Y	Reads.C580C	Reads.Others	Proportion.Anchored	Proportion.Other	Proportion.R561H	Proportion.R561R	Proportion.C580Y	Proportion.C580C
561_w-m_0_1_S288	R561HxR561R	na	na	na	41558	36350	35677	147	3	15	508	0.874681	0.0139752	0.995396	0.00410133	8.37007e-05	0.000418503
561_w-m_1_0_S240	R561HxR561R	na	na	na	17776	10969	22	10825	2	11	109	0.617068	0.0099371	0.00202578	0.996777	0.000184162	0.00101289
561_w-m_25_75_S276	R561HxR561R	na	na	na	36802	32936	23930	8232	6	28	740	0.894951	0.0224678	0.74326	0.255684	0.000186359	0.000869673
561_w-m_50_50_S264	R561HxR561R	na	na	na	26862	24183	12403	11455	2	20	303	0.900268	0.0125295	0.519389	0.47969	8.37521e-05	0.000837521
561_w-m_75_25_S252	R561HxR561R	na	na	na	24364	16132	4284	11573	3	13	259	0.662124	0.016055	0.269892	0.7291	0.000189	0.000819001
580_w-m_0_1_S96	C580YxC580C	na	na	na	26988	23723	17	25	22889	183	609	0.87902	0.0256713	0.000735485	0.0010816	0.990266	0.00791728
580_w-m_1_0_S48	C580YxC580C	na	na	na	52400	46640	10	37	34	45786	773	0.890076	0.0165738	0.000218022	0.00080668	0.000741274	0.998234
580_w-m_25_75_S84	C580YxC580C	na	na	na	30232	27613	11	18	19587	7445	552	0.91337	0.0199906	0.000406489	0.000665164	0.723809	0.275119
580_w-m_50_50_S72	C580YxC580C	na	na	na	23756	15987	5	11	7342	8218	411	0.672967	0.0257084	0.000321007	0.000706215	0.471366	0.527607
580_w-m_75_25_S60	C580YxC580C	na	na	na	28214	19054	10	27	4219	14183	615	0.675338	0.0322767	0.000542329	0.00146429	0.228809	0.769185
A_0_1_S1	C580YxC580C	1	0	0	17776	15905	65	29	6843	8595	373	0.894746	0.0234517	0.00418491	0.00186711	0.440574	0.553374
A_0_2_S2	C580YxC580C	2	0	0	19864	11973	54	59	5268	6237	355	0.602749	0.02965	0.00464796	0.00507833	0.453434	0.536839
A_0_3_S3	C580YxC580C	3	0	0	11446	8495	49	15	3793	4388	250	0.742181	0.0294291	0.005943	0.00181928	0.460036	0.532201
A_0_4_S4	C580YxC580C	4	0	0	22632	20472	120	46	8764	10886	656	0.90456	0.0320438	0.00605571	0.00232136	0.442269	0.549354
A_0_5_S5	C580YxC580C	5	0	0	18074	13444	75	44	5935	7007	383	0.743831	0.0284885	0.00574229	0.00336881	0.454406	0.536483
A_0_6_S6	C580YxC580C	6	0	0	21668	19543	87	26	8638	10370	422	0.901929	0.0215934	0.00454997	0.00135976	0.451755	0.542336
A_1_1_S7	C580YxC580C	1	4	2	35612	31411	63	40	10125	20528	655	0.882034	0.0208526	0.00204838	0.00130056	0.329204	0.667447
A_1_2_S8	C580YxC580C	2	4	2	24712	20117	77	35	6422	13168	415	0.814058	0.0206293	0.00390823	0.00177647	0.325957	0.668359
A_1_3_S9	C580YxC580C	3	4	2	21910	12228	23	22	3587	8165	431	0.558101	0.035247	0.00194965	0.00186488	0.30406	0.692125
A_1_4_S10	C580YxC580C	4	4	2	14946	7715	19	23	2282	5083	308	0.516192	0.0399222	0.00256514	0.00310517	0.308087	0.686243
A_1_5_S11	C580YxC580C	5	4	2	20760	13334	24	24	4028	8848	410	0.642293	0.0307485	0.00185701	0.00185701	0.311668	0.684618
A_2_1_S13	C580YxC580C	1	8	4	26270	15064	29	23	3061	11356	595	0.57343	0.0394981	0.00200429	0.00158961	0.211556	0.78485
A_2_2_S14	C580YxC580C	2	8	4	24804	22005	56	38	5235	16179	497	0.887155	0.0225858	0.00260368	0.00176678	0.243398	0.752232
A_2_3_S15	C580YxC580C	3	8	4	22364	19458	41	28	4499	14488	402	0.870059	0.0206599	0.00215155	0.00146935	0.236094	0.760285
A_2_4_S16	C580YxC580C	4	8	4	30594	27215	54	15	6024	20572	550	0.889554	0.0202094	0.00202513	0.000562535	0.225914	0.771498
A_2_5_S17	C580YxC580C	5	8	4	17574	14179	49	28	3022	10639	441	0.806817	0.0311023	0.00356675	0.00203814	0.219974	0.774421
A_2_6_S18	C580YxC580C	6	8	4	46868	42235	65	47	8617	32582	924	0.901148	0.0218776	0.00157343	0.00113771	0.208589	0.7887
A_3_1_S19	C580YxC580C	1	12	6	24640	18805	35	37	2824	15408	501	0.76319	0.0266419	0.00191215	0.00202142	0.154283	0.841783
A_3_2_S20	C580YxC580C	2	12	6	16514	10703	26	25	1754	8536	362	0.648117	0.0338223	0.00251426	0.00241756	0.169616	0.825452
A_3_3_S21	C580YxC580C	3	12	6	32048	21632	31	30	3860	17031	680	0.674988	0.0314349	0.00147957	0.00143184	0.184231	0.812858
A_3_4_S22	C580YxC580C	4	12	6	21344	19151	39	35	3128	15455	494	0.897254	0.025795	0.00209037	0.00187597	0.167658	0.828375
A_3_5_S23	C580YxC580C	5	12	6	29630	26039	90	66	4242	20796	845	0.878805	0.0324513	0.00357228	0.00261967	0.168373	0.825435
A_3_6_S24	C580YxC580C	6	12	6	24848	17610	8	14	3255	13993	340	0.708709	0.0193072	0.000463231	0.000810654	0.188477	0.810249
A_4_1_S25	C580YxC580C	1	16	8	22216	16757	33	12	2179	14181	352	0.754276	0.0210061	0.00201158	0.000731484	0.132825	0.864432
A_4_2_S26	C580YxC580C	2	16	8	23288	20845	23	23	2985	17264	550	0.895096	0.0263852	0.00113328	0.00113328	0.147081	0.850653
A_4_3_S27	C580YxC580C	3	16	8	18256	9120	19	29	1348	7281	443	0.499562	0.0485746	0.0021897	0.00334217	0.155353	0.839115
A_4_4_S28	C580YxC580C	4	16	8	20740	14317	28	12	2115	11815	347	0.690309	0.0242369	0.0020043	0.000858984	0.151396	0.845741
A_4_5_S29	C580YxC580C	5	16	8	26424	23619	40	46	3108	19766	659	0.893847	0.0279013	0.00174216	0.00200348	0.135366	0.860889
A_4_6_S30	C580YxC580C	6	16	8	29868	27122	68	49	4351	21934	720	0.908062	0.0265467	0.00257556	0.00185592	0.164798	0.83077
A_5_1_S31	C580YxC580C	1	20	10	30176	16882	47	31	1397	14949	458	0.559451	0.0271295	0.00286167	0.00188748	0.0850585	0.910192
A_5_2_S32	C580YxC580C	2	20	10	18524	16375	56	44	1371	14427	477	0.883988	0.0291298	0.00352246	0.00276764	0.0862373	0.907473
A_5_3_S33	C580YxC580C	3	20	10	16656	10638	18	12	960	9520	128	0.638689	0.0120323	0.00171265	0.00114177	0.0913416	0.905804
A_5_4_S34	C580YxC580C	4	20	10	7432	4698	7	7	505	4026	153	0.632131	0.032567	0.00154015	0.00154015	0.111111	0.885809
A_5_5_S35	C580YxC580C	5	20	10	2660	1881	7	3	169	1646	56	0.707143	0.0297714	0.00383562	0.00164384	0.0926027	0.901918
A_6_1_S37	C580YxC580C	1	24	12	17100	9978	44	25	851	8778	280	0.583509	0.0280617	0.00453702	0.00257785	0.0877501	0.905135
A_6_2_S38	C580YxC580C	2	24	12	19516	16437	131	66	1283	14457	500	0.842232	0.0304192	0.00821987	0.00414131	0.0805045	0.907134
A_6_3_S39	C580YxC580C	3	24	12	13388	7790	50	23	546	6994	177	0.581864	0.0227214	0.00656771	0.00302115	0.0717194	0.918692
A_6_4_S40	C580YxC580C	4	24	12	8890	5822	5	2	499	5174	142	0.654893	0.0243902	0.000880282	0.000352113	0.0878521	0.910915
A_6_5_S41	C580YxC580C	5	24	12	10750	9898	120	31	871	8740	136	0.920744	0.0137401	0.0122926	0.00317558	0.0892235	0.895308
A_6_6_S42	C580YxC580C	6	24	12	18634	16949	139	95	1542	14852	321	0.909574	0.0189392	0.00835939	0.00571326	0.0927351	0.893192
A_7_1_S43	C580YxC580C	1	28	14	22794	19964	76	33	1133	18235	487	0.875845	0.0243939	0.00390204	0.00169431	0.0581712	0.936232
A_7_2_S44	C580YxC580C	2	28	14	20462	18034	91	41	864	16485	553	0.881341	0.0306643	0.00520565	0.0023454	0.0494251	0.943024
A_7_3_S45	C580YxC580C	3	28	14	20024	17175	68	64	728	15955	360	0.857721	0.0209607	0.00404401	0.00380613	0.0432947	0.948855
A_7_5_S47	C580YxC580C	5	28	14	14290	12986	27	23	551	12118	267	0.908747	0.0205606	0.00212281	0.00180832	0.043321	0.952748
A_7_6_S46	C580YxC580C	6	28	14	10252	7224	72	18	441	6507	186	0.704643	0.0257475	0.0102302	0.00255755	0.0626598	0.924552
A_8_1_S49	C580YxC580C	1	32	16	24790	22250	10	18	881	20922	419	0.897539	0.0188315	0.000458064	0.000824516	0.0403555	0.958362
A_8_2_S50	C580YxC580C	2	32	16	26202	18579	39	34	713	17244	549	0.709068	0.0295495	0.00216306	0.00188575	0.0395452	0.956406
A_8_3_S51	C580YxC580C	3	32	16	21174	19408	26	22	590	18382	388	0.916596	0.0199918	0.00136698	0.00115668	0.03102	0.966456
A_8_5_S52	C580YxC580C	5	32	16	22794	17501	16	32	641	16313	499	0.76779	0.0285127	0.000941066	0.00188213	0.0377014	0.959475
A_8_6_S53	C580YxC580C	6	32	16	25740	22797	39	17	1055	21106	580	0.885664	0.0254419	0.00175541	0.00076518	0.0474862	0.949993
A_9_1_S54	C580YxC580C	1	36	18	25926	21552	46	40	1216	19706	544	0.831289	0.0252413	0.00218964	0.00190404	0.0578827	0.938024
A_9_2_S55	C580YxC580C	2	36	18	30268	21121	82	54	887	19480	618	0.6978	0.02926	0.00399942	0.00263376	0.043262	0.950105
A_9_3_S56	C580YxC580C	3	36	18	23492	21445	55	49	884	19879	578	0.912864	0.0269527	0.00263574	0.0023482	0.0423635	0.952653
A_9_5_S57	C580YxC580C	5	36	18	26988	23969	61	44	983	22365	516	0.888135	0.0215278	0.00260095	0.00187609	0.0419136	0.953609
A_9_6_S58	C580YxC580C	6	36	18	26296	23567	60	38	1041	21950	478	0.89622	0.0202826	0.00259864	0.0016458	0.0450864	0.950669
A_10_1_S59	C580YxC580C	1	40	20	23922	17222	54	25	1206	15544	393	0.719923	0.0228196	0.00320875	0.00148553	0.071662	0.923644
A_10_2_S62	C580YxC580C	2	40	20	22392	19918	25	32	553	18790	518	0.889514	0.0260066	0.00128866	0.00164949	0.0285052	0.968557
A_10_3_S61	C580YxC580C	3	40	20	21602	14665	21	13	451	13803	377	0.678872	0.0257075	0.00146977	0.000909854	0.031565	0.966055
A_10_5_S63	C580YxC580C	5	40	20	21432	19538	10	10	597	18654	267	0.911627	0.0136657	0.000518914	0.000518914	0.0309792	0.967983
A_10_6_S64	C580YxC580C	6	40	20	29678	25877	78	22	721	24501	555	0.871925	0.0214476	0.00308033	0.00086881	0.0284733	0.967578
A_11_1_S65	C580YxC580C	1	44	22	25190	18217	34	32	303	17266	582	0.723184	0.0319482	0.00192798	0.00181457	0.0171817	0.979076
A_11_2_S66	C580YxC580C	2	44	22	30232	20559	29	62	301	19381	786	0.680041	0.0382314	0.00146665	0.00313559	0.0152228	0.980175
A_11_3_S67	C580YxC580C	3	44	22	17930	9824	38	14	135	9352	285	0.547909	0.0290106	0.00398365	0.00146766	0.0141524	0.980396
A_11_5_S68	C580YxC580C	5	44	22	22092	19647	71	51	420	18684	421	0.889326	0.0214282	0.00369292	0.00265266	0.0218454	0.971809
A_11_6_S69	C580YxC580C	6	44	22	17498	15712	18	9	234	15238	213	0.897931	0.0135565	0.00116136	0.000580683	0.0150977	0.98316
A_12_1_S70	C580YxC580C	1	48	24	19382	12577	56	32	245	11897	347	0.648901	0.02759	0.0045789	0.00261652	0.0200327	0.972772
A_12_2_S71	C580YxC580C	2	48	24	20984	14916	60	29	131	14396	300	0.710827	0.0201126	0.00410509	0.00198413	0.00896278	0.984948
A_12_3_S481	C580YxC580C	3	48	24	28050	25045	10	16	295	24132	592	0.89287	0.0236375	0.000408948	0.000654316	0.012064	0.986873
A_12_5_S73	C580YxC580C	5	48	24	18280	11794	38	29	217	11177	333	0.645186	0.0282347	0.00331559	0.00253032	0.0189338	0.97522
A_12_6_S74	C580YxC580C	6	48	24	24282	13909	44	28	223	13272	342	0.572811	0.0245884	0.00324316	0.00206383	0.0164369	0.978256
A_13_1_S75	C580YxC580C	1	52	26	9870	8845	86	22	201	8375	161	0.89615	0.0182024	0.00990327	0.00253339	0.023146	0.964417
A_13_2_S76	C580YxC580C	2	52	26	25038	19978	55	31	176	19242	474	0.797907	0.0237261	0.00281993	0.00158942	0.00902379	0.986567
A_13_3_S77	C580YxC580C	3	52	26	13134	7404	26	14	76	7069	219	0.563728	0.0295786	0.00361865	0.0019485	0.0105776	0.983855
A_13_5_S78	C580YxC580C	5	52	26	16198	14429	153	42	241	13750	243	0.890789	0.0168411	0.0107853	0.00296066	0.0169886	0.969265
A_13_6_S79	C580YxC580C	6	52	26	10634	5620	115	48	104	5128	225	0.528494	0.0400356	0.021316	0.00889713	0.0192771	0.95051
A_14_1_S80	C580YxC580C	1	56	28	22042	20106	160	47	305	19171	423	0.912168	0.0210385	0.00812884	0.00238785	0.0154956	0.973988
A_14_2_S81	C580YxC580C	2	56	28	18936	14405	27	23	65	13894	396	0.76072	0.0274905	0.00192733	0.0016418	0.00463987	0.991791
A_14_3_S82	C580YxC580C	3	56	28	25514	22789	60	60	157	21969	543	0.893196	0.0238273	0.00269711	0.00269711	0.00705745	0.987548
A_14_5_S83	C580YxC580C	5	56	28	23128	21138	75	37	202	20517	307	0.913957	0.0145236	0.0036004	0.0017762	0.00969709	0.984926
A_14_6_S482	C580YxC580C	6	56	28	32126	26141	12	46	229	25023	831	0.813702	0.0317891	0.000474121	0.00181746	0.00904781	0.988661
A_15_1_S85	C580YxC580C	1	60	30	20204	17575	55	36	193	16849	442	0.869877	0.0251494	0.00321018	0.00210121	0.0112648	0.983424
A_15_2_S86	C580YxC580C	2	60	30	14826	12545	30	29	35	12172	279	0.846149	0.0222399	0.00244578	0.00236426	0.00285342	0.992337
A_15_3_S87	C580YxC580C	3	60	30	12960	9363	27	25	50	8980	281	0.722454	0.0300117	0.00297291	0.0027527	0.00550539	0.988769
A_15_5_S88	C580YxC580C	5	60	30	19966	12282	63	21	79	11688	431	0.615146	0.035092	0.00531601	0.001772	0.0066661	0.986246
A_15_6_S89	C580YxC580C	6	60	30	14226	12389	86	33	147	11783	340	0.87087	0.0274437	0.00713752	0.00273882	0.0122002	0.977923
A_16_1_S90	C580YxC580C	1	64	32	21724	19400	44	19	181	18768	388	0.893022	0.02	0.00231433	0.000999369	0.0095203	0.987166
A_16_2_S91	C580YxC580C	2	64	32	14466	10377	37	17	29	10074	220	0.717337	0.0212007	0.00364281	0.00167372	0.00285517	0.991828
A_16_3_S92	C580YxC580C	3	64	32	16542	14637	40	32	87	14113	365	0.884839	0.0249368	0.00280269	0.00224215	0.00609585	0.988859
A_16_5_S93	C580YxC580C	5	64	32	21410	15374	61	38	107	14750	418	0.718076	0.0271888	0.00407863	0.00254079	0.00715432	0.986226
A_16_6_S94	C580YxC580C	6	64	32	21974	14051	54	36	116	13342	503	0.639438	0.0357982	0.00398583	0.00265722	0.00856215	0.984795
B_0_1_S97	C580YxR561H	1	0	0	16156	13706	8099	57	4979	92	479	0.848354	0.0349482	0.612308	0.00430937	0.376427	0.00695547
B_0_2_S98	C580YxR561H	2	0	0	17590	15586	9492	87	5362	91	554	0.886072	0.0355447	0.631453	0.00578765	0.356706	0.00605375
B_0_3_S99	C580YxR561H	3	0	0	24408	20423	12115	61	7422	107	718	0.836734	0.0351564	0.614819	0.00309566	0.376656	0.00543009
B_0_4_S100	C580YxR561H	4	0	0	24174	16257	9312	111	5998	133	703	0.672499	0.0432429	0.598688	0.00713643	0.385624	0.00855085
B_0_5_S101	C580YxR561H	5	0	0	14070	12542	7460	48	4568	89	377	0.8914	0.030059	0.613235	0.00394575	0.375503	0.00731607
B_0_6_S102	C580YxR561H	6	0	0	16844	14003	8273	55	5137	68	470	0.831335	0.0335642	0.61132	0.00406414	0.379591	0.00502475
B_1_1_S103	C580YxR561H	1	4	2	24930	20187	11909	121	7211	105	841	0.809747	0.0416605	0.615579	0.00625452	0.372739	0.00542748
B_1_2_S104	C580YxR561H	2	4	2	28442	20525	11728	148	7553	134	962	0.721644	0.0468697	0.599499	0.0075653	0.386086	0.00684966
B_1_3_S105	C580YxR561H	3	4	2	15956	14295	8194	55	5286	103	657	0.895901	0.0459601	0.600821	0.00403285	0.387593	0.00755243
B_1_4_S106	C580YxR561H	4	4	2	23134	20497	11980	122	7333	167	895	0.886012	0.0436649	0.611162	0.00622386	0.374094	0.00851954
B_1_5_S107	C580YxR561H	5	4	2	29676	25321	14685	184	9072	209	1171	0.853248	0.0462462	0.608075	0.00761905	0.375652	0.00865424
B_1_6_S108	C580YxR561H	6	4	2	27872	24443	14087	148	8855	185	1168	0.876973	0.0477846	0.605242	0.00635875	0.380451	0.00794844
B_2_1_S109	C580YxR561H	1	8	4	27658	22295	13543	121	7464	169	998	0.806096	0.0447634	0.635911	0.00568155	0.350472	0.00793539
B_2_3_S111	C580YxR561H	3	8	4	23472	21069	13143	91	6826	142	867	0.897623	0.0411505	0.650579	0.0045045	0.337887	0.00702901
B_2_4_S112	C580YxR561H	4	8	4	26120	16777	10229	125	5552	102	769	0.642305	0.0458366	0.638993	0.0078086	0.346827	0.00637181
B_2_5_S113	C580YxR561H	5	8	4	16408	14768	9151	56	4922	82	557	0.900049	0.0377167	0.643938	0.00394061	0.346351	0.00577018
B_2_6_S114	C580YxR561H	6	8	4	25182	22340	13341	138	7635	172	1054	0.887142	0.0471799	0.62675	0.00648313	0.358686	0.00808043
B_3_1_S115	C580YxR561H	1	12	6	24594	14208	9199	71	4366	76	496	0.577702	0.0349099	0.670872	0.00517795	0.318407	0.00554259
B_3_2_S116	C580YxR561H	2	12	6	23486	20569	13324	131	6170	135	809	0.875798	0.039331	0.674291	0.00662955	0.312247	0.00683198
B_3_3_S117	C580YxR561H	3	12	6	27672	17540	11368	169	5000	152	851	0.633854	0.0485177	0.681167	0.0101264	0.299599	0.0091078
B_3_4_S118	C580YxR561H	4	12	6	16282	14187	9403	61	4089	63	571	0.87133	0.0402481	0.690585	0.00448002	0.300308	0.00462691
B_3_5_S119	C580YxR561H	5	12	6	27508	17412	11426	83	5120	88	695	0.632979	0.039915	0.683496	0.00496501	0.306275	0.0052641
B_3_6_S120	C580YxR561H	6	12	6	25800	21223	14191	140	5928	132	832	0.822597	0.0392028	0.695944	0.00686577	0.290716	0.00647344
B_4_1_S121	C580YxR561H	1	16	8	25178	18656	12111	69	5784	70	622	0.740964	0.0333405	0.671565	0.00382611	0.320728	0.00388156
B_4_2_S122	C580YxR561H	2	16	8	20528	18397	12094	55	5585	88	575	0.896191	0.0312551	0.678599	0.00308607	0.313377	0.00493772
B_4_3_S123	C580YxR561H	3	16	8	29206	14971	9852	94	4277	106	642	0.5126	0.0428829	0.687557	0.00656012	0.298486	0.00739758
B_4_4_S124	C580YxR561H	4	16	8	31230	16642	10947	136	4619	143	797	0.532885	0.0478909	0.69088	0.00858315	0.291512	0.00902493
B_4_5_S125	C580YxR561H	5	16	8	28024	21730	13941	118	6698	111	862	0.775407	0.0396687	0.668056	0.00565459	0.32097	0.00531915
B_4_6_S126	C580YxR561H	6	16	8	22358	19450	12912	107	5542	127	762	0.869935	0.0391774	0.690925	0.0057256	0.296554	0.00679581
B_5_1_S127	C580YxR561H	1	20	10	31116	20634	13169	125	6401	116	823	0.663132	0.0398856	0.664732	0.00630963	0.323103	0.00585533
B_5_2_S128	C580YxR561H	2	20	10	24116	20851	13728	72	6271	98	682	0.864613	0.0327083	0.680649	0.00356983	0.310923	0.00485894
B_5_3_S129	C580YxR561H	3	20	10	29336	25601	16916	228	7180	188	1089	0.872682	0.0425374	0.690111	0.00930157	0.292918	0.00766971
B_5_4_S130	C580YxR561H	4	20	10	27302	24242	15576	112	7542	128	884	0.88792	0.0364656	0.666838	0.00479493	0.322887	0.00547992
B_5_5_S131	C580YxR561H	5	20	10	29684	17496	11520	113	4983	115	765	0.589408	0.0437243	0.688542	0.00675393	0.29783	0.00687347
B_5_6_S132	C580YxR561H	6	20	10	26694	23217	16025	120	6067	133	872	0.869746	0.0375587	0.717163	0.00537033	0.271515	0.00595212
B_6_1_S133	C580YxR561H	1	24	12	30676	26789	18587	131	6943	145	983	0.873289	0.0366942	0.720259	0.00507634	0.269046	0.00561885
B_6_2_S134	C580YxR561H	2	24	12	24256	19236	12832	91	5416	107	790	0.793041	0.0410688	0.695652	0.00493332	0.293614	0.00580072
B_6_3_S135	C580YxR561H	3	24	12	29550	25886	18137	128	6566	168	887	0.876007	0.0342656	0.725509	0.00512021	0.262651	0.00672027
B_6_4_S136	C580YxR561H	4	24	12	22966	20570	13458	100	6209	87	716	0.895672	0.034808	0.677848	0.00503677	0.312733	0.00438199
B_6_5_S137	C580YxR561H	5	24	12	23644	16718	11324	111	4570	88	625	0.707072	0.0373849	0.70366	0.00689741	0.283974	0.00546822
B_6_6_S138	C580YxR561H	6	24	12	21374	13651	9729	90	3275	68	489	0.638673	0.0358216	0.739173	0.00683787	0.248822	0.00516639
B_7_1_S139	C580YxR561H	1	28	14	19716	16074	11122	80	4216	85	571	0.815277	0.0355232	0.71741	0.00516029	0.271947	0.00548281
B_7_2_S140	C580YxR561H	2	28	14	26962	15690	10755	100	4089	87	659	0.58193	0.0420013	0.715521	0.00665292	0.272038	0.00578804
B_7_3_S141	C580YxR561H	3	28	14	28276	17441	12632	150	3818	121	720	0.616813	0.041282	0.755457	0.00897076	0.228336	0.00723641
B_7_4_S142	C580YxR561H	4	28	14	18576	16367	10888	84	4646	103	646	0.881083	0.0394697	0.692577	0.00534317	0.295528	0.00655175
B_7_5_S143	C580YxR561H	5	28	14	18770	12143	8459	39	3164	54	427	0.646937	0.0351643	0.722004	0.00332878	0.270058	0.00460908
B_8_1_S145	C580YxR561H	1	32	16	24812	22183	15923	126	5304	101	729	0.894043	0.032863	0.742193	0.00587303	0.247227	0.00470775
B_8_2_S146	C580YxR561H	2	32	16	24538	21501	15024	110	5535	60	772	0.876233	0.0359053	0.724782	0.00530658	0.267017	0.0028945
B_8_3_S147	C580YxR561H	3	32	16	28734	15823	11872	108	3222	77	544	0.550672	0.0343803	0.777014	0.00706852	0.210878	0.0050396
B_8_4_S148	C580YxR561H	4	32	16	29066	26349	17252	129	7758	132	1078	0.906523	0.0409124	0.68268	0.00510467	0.306992	0.00522338
B_8_5_S149	C580YxR561H	5	32	16	27150	17464	12458	110	4103	118	675	0.643241	0.0386509	0.742033	0.00655191	0.244386	0.00702841
B_9_1_S151	C580YxR561H	1	36	18	27786	24143	18016	110	5185	113	719	0.868891	0.0297809	0.769126	0.00469604	0.221354	0.00482411
B_9_2_S152	C580YxR561H	2	36	18	28518	25818	18081	70	6745	129	793	0.905323	0.030715	0.722517	0.0027972	0.26953	0.00515484
B_9_3_S153	C580YxR561H	3	36	18	28158	24096	18042	107	5040	103	804	0.855743	0.0333665	0.774601	0.00459385	0.216383	0.00442212
B_9_4_S154	C580YxR561H	4	36	18	28154	14685	9683	102	4123	95	682	0.521596	0.0464419	0.691495	0.00728415	0.294437	0.00678426
B_9_5_S155	C580YxR561H	5	36	18	23698	21151	15054	124	5165	109	699	0.892523	0.0330481	0.736065	0.00606298	0.252543	0.00532955
B_10_1_S157	C580YxR561H	1	40	20	30928	26801	20407	107	5307	116	864	0.866561	0.0322376	0.786791	0.00412538	0.204611	0.00447237
B_10_2_S158	C580YxR561H	2	40	20	27634	24335	18062	82	5283	91	817	0.880618	0.033573	0.768007	0.00348669	0.224636	0.00386938
B_10_3_S159	C580YxR561H	3	40	20	28100	15414	11584	94	3118	81	537	0.548541	0.0348385	0.778652	0.00631848	0.209585	0.00544465
B_10_4_S160	C580YxR561H	4	40	20	31108	26894	18975	190	6520	168	1041	0.864536	0.0387075	0.733957	0.00734924	0.252195	0.00649828
B_10_5_S161	C580YxR561H	5	40	20	2026	1780	1381	13	302	7	77	0.878578	0.0432584	0.810922	0.00763359	0.177334	0.00411039
B_10_6_S162	C580YxR561H	6	40	20	29210	21910	16883	87	4201	62	677	0.750086	0.0308991	0.79513	0.0040974	0.197852	0.00291998
B_11_1_S163	C580YxR561H	1	44	22	32672	29701	23712	181	4680	111	1017	0.909066	0.0342413	0.826663	0.00631014	0.163157	0.00386975
B_11_2_S164	C580YxR561H	2	44	22	26098	23160	18938	95	3389	82	656	0.887424	0.0283247	0.841539	0.00422147	0.150595	0.0036438
B_11_3_S165	C580YxR561H	3	44	22	29480	25044	21069	119	3175	82	599	0.849525	0.0239179	0.861894	0.00486807	0.129883	0.00335447
B_11_4_S166	C580YxR561H	4	44	22	27114	23401	17669	129	4705	82	816	0.86306	0.0348703	0.782333	0.00571176	0.208324	0.00363073
B_11_5_S167	C580YxR561H	5	44	22	28366	25731	20633	116	4073	126	783	0.907107	0.0304302	0.82704	0.00464967	0.16326	0.00505051
B_12_1_S169	C580YxR561H	1	48	24	27870	24851	21423	143	2286	148	851	0.891676	0.0342441	0.892625	0.00595833	0.09525	0.00616667
B_12_2_S170	C580YxR561H	2	48	24	25990	22859	19959	138	2111	57	594	0.879531	0.0259854	0.896429	0.00619807	0.0948125	0.00256007
B_12_4_S172	C580YxR561H	4	48	24	26362	23197	18034	181	4112	118	752	0.879941	0.032418	0.803475	0.00806416	0.183203	0.0052573
B_12_5_S173	C580YxR561H	5	48	24	23064	20293	17368	84	2331	59	451	0.879856	0.0222244	0.875315	0.00423344	0.117478	0.00297349
B_12_6_S174	C580YxR561H	6	48	24	26580	23412	20105	127	2507	70	603	0.880813	0.025756	0.88145	0.00556798	0.109913	0.00306896
B_13_1_S175	C580YxR561H	1	52	26	22916	14773	12603	117	1561	69	423	0.644659	0.0286333	0.878258	0.00815331	0.10878	0.00480836
B_13_2_S176	C580YxR561H	2	52	26	20486	10827	9914	38	607	23	245	0.528507	0.0226286	0.936874	0.003591	0.0573616	0.0021735
B_13_4_S178	C580YxR561H	4	52	26	28730	14899	11890	335	1995	247	432	0.518587	0.0289952	0.82187	0.0231561	0.1379	0.0170733
B_13_5_S179	C580YxR561H	5	52	26	22100	19722	16973	98	2047	79	525	0.892398	0.02662	0.884149	0.00510496	0.106631	0.00411523
B_13_6_S144	C580YxR561H	6	52	26	30028	24118	21354	93	2117	66	488	0.803184	0.0202339	0.903682	0.00393567	0.0895895	0.00279306
B_14_1_S156	C580YxR561H	1	56	28	32526	30041	25973	122	3154	79	713	0.9236	0.0237342	0.885604	0.00415985	0.107542	0.00269367
B_14_2_S182	C580YxR561H	2	56	28	19368	16855	14742	97	1457	40	519	0.87025	0.030792	0.902424	0.00593781	0.0891895	0.00244858
B_14_4_S184	C580YxR561H	4	56	28	30524	20484	15977	742	2400	603	762	0.671078	0.0371998	0.810111	0.037623	0.121692	0.030575
B_14_5_S185	C580YxR561H	5	56	28	23486	20865	18073	207	1988	151	446	0.888402	0.0213755	0.885107	0.0101376	0.0973603	0.00739507
B_14_6_S186	C580YxR561H	6	56	28	21158	18527	16764	69	1324	46	324	0.87565	0.017488	0.920947	0.00379058	0.0727353	0.00252706
B_15_1_S187	C580YxR561H	1	60	30	26466	23294	20962	85	1738	48	461	0.880148	0.0197905	0.918057	0.00372268	0.0761179	0.00210222
B_15_2_S188	C580YxR561H	2	60	30	22568	19768	17828	195	1171	79	495	0.875931	0.0250405	0.925025	0.0101178	0.0607586	0.004099
B_15_4_S190	C580YxR561H	4	60	30	21214	11743	9694	394	977	397	281	0.55355	0.0239291	0.845751	0.0343745	0.0852382	0.0346362
B_15_5_S191	C580YxR561H	5	60	30	14832	13073	11422	203	1048	139	261	0.881405	0.0199648	0.891508	0.0158445	0.0817983	0.0108492
B_15_6_S483	C580YxR561H	6	60	30	32518	27905	25977	144	1245	47	492	0.85814	0.0176312	0.947616	0.00525298	0.0454164	0.00171452
C_0_2_S194	R561HxR561R	2	0	0	13760	9256	3543	5580	2	6	125	0.672674	0.0135048	0.388019	0.611105	0.000219034	0.000657102
C_0_3_S195	R561HxR561R	3	0	0	16474	14393	5400	8767	3	14	209	0.87368	0.0145209	0.380711	0.618091	0.000211506	0.000987028
C_0_4_S196	R561HxR561R	4	0	0	15726	12013	4528	7272	10	6	197	0.763894	0.0163989	0.383209	0.615437	0.00084631	0.000507786
C_0_5_S197	R561HxR561R	5	0	0	18478	15875	5999	9586	1	4	285	0.85913	0.0179528	0.384798	0.614881	6.41e-05	0.000256575
C_0_6_S198	R561HxR561R	6	0	0	14768	12823	4848	7775	1	9	190	0.868296	0.0148171	0.383757	0.615452	7.92e-05	0.00071242
C_1_1_S199	R561HxR561R	1	4	2	30920	24444	13381	10656	1	12	394	0.790556	0.0161185	0.556383	0.443077	4.16e-05	0.000498961
C_1_2_S200	R561HxR561R	2	4	2	25004	22057	11032	10698	0	2	325	0.882139	0.0147346	0.507639	0.492269	0	9.2e-05
C_1_3_S201	R561HxR561R	3	4	2	33622	29737	14959	14213	6	13	546	0.884451	0.018361	0.512452	0.486897	0.000205543	0.000445343
C_1_4_S202	R561HxR561R	4	4	2	20316	18352	9175	9013	0	4	160	0.903327	0.0087184	0.504343	0.495438	0	0.000219877
C_1_5_S203	R561HxR561R	5	4	2	23886	20226	10187	9829	3	5	202	0.846772	0.00998715	0.50874	0.490861	0.00014982	0.0002497
C_1_6_S204	R561HxR561R	6	4	2	24900	18965	9279	9438	2	4	242	0.761647	0.0127603	0.495594	0.504086	0.00010682	0.000213641
C_2_1_S205	R561HxR561R	1	8	4	30282	17554	7286	9998	1	12	257	0.579684	0.0146405	0.421229	0.578019	5.78e-05	0.000693762
C_2_2_S206	R561HxR561R	2	8	4	34120	19709	8329	11072	1	10	297	0.577638	0.0150693	0.429064	0.570369	5.15e-05	0.000515145
C_2_3_S207	R561HxR561R	3	8	4	31134	28077	12597	14934	4	20	522	0.901812	0.0185917	0.457158	0.541971	0.000145164	0.000725821
C_2_4_S208	R561HxR561R	4	8	4	39044	34808	14973	19396	2	10	427	0.891507	0.0122673	0.435502	0.564149	5.82e-05	0.000290858
C_2_5_S209	R561HxR561R	5	8	4	39448	34793	15277	19118	2	16	380	0.881997	0.0109217	0.443931	0.555546	5.81e-05	0.000464941
C_2_6_S210	R561HxR561R	6	8	4	17444	15817	7091	8575	0	2	149	0.90673	0.00942024	0.452579	0.547294	0	0.000127649
C_3_1_S211	R561HxR561R	1	12	6	34890	30989	11055	19421	3	24	486	0.888191	0.015683	0.362423	0.636691	9.84e-05	0.000786808
C_3_2_S212	R561HxR561R	2	12	6	28174	24935	9000	15605	1	6	323	0.885036	0.0129537	0.365675	0.63404	4.06e-05	0.000243784
C_3_3_S213	R561HxR561R	3	12	6	29564	24419	9422	14707	2	9	279	0.825971	0.0114255	0.390307	0.609238	8.29e-05	0.000372825
C_3_4_S214	R561HxR561R	4	12	6	32502	28932	9990	18513	2	15	412	0.890161	0.0142403	0.350281	0.649123	7.01e-05	0.000525947
C_3_5_S215	R561HxR561R	5	12	6	30010	26324	9094	16864	0	18	348	0.877174	0.0132199	0.350092	0.649215	0	0.000692947
C_3_6_S216	R561HxR561R	6	12	6	26104	13932	4820	8813	2	15	282	0.533711	0.0202412	0.353114	0.645641	0.00014652	0.0010989
C_4_1_S217	R561HxR561R	1	16	8	26162	16368	4617	11553	1	4	193	0.62564	0.0117913	0.28544	0.71425	6.18e-05	0.000247295
C_4_2_S218	R561HxR561R	2	16	8	33294	27347	8685	18271	3	19	369	0.821379	0.0134933	0.321929	0.677256	0.000111202	0.000704278
C_4_3_S219	R561HxR561R	3	16	8	28864	25457	8009	17031	2	21	394	0.881964	0.0154771	0.319555	0.679528	7.98e-05	0.000837889
C_4_4_S220	R561HxR561R	4	16	8	32590	20039	4987	14792	9	6	245	0.614882	0.0122262	0.251945	0.747297	0.000454683	0.000303122
C_4_5_S221	R561HxR561R	5	16	8	35038	29853	8299	21060	2	26	466	0.852018	0.0156098	0.282404	0.716643	6.81e-05	0.000884745
C_4_6_S222	R561HxR561R	6	16	8	34660	31010	10990	19569	2	13	436	0.894691	0.01406	0.359456	0.640054	6.54e-05	0.000425198
C_5_1_S223	R561HxR561R	1	20	10	36240	18912	4176	14482	2	10	242	0.521854	0.0127961	0.223674	0.775683	0.000107124	0.000535619
C_5_2_S224	R561HxR561R	2	20	10	25890	22471	5786	16390	0	18	277	0.867941	0.012327	0.260701	0.738488	0	0.00081103
C_5_3_S225	R561HxR561R	3	20	10	29462	26416	6754	19107	8	23	524	0.896613	0.0198365	0.260853	0.73795	0.000308976	0.000888305
C_5_4_S226	R561HxR561R	4	20	10	28662	14517	2550	11730	1	11	225	0.506489	0.0154991	0.178421	0.820739	7e-05	0.000769661
C_5_5_S227	R561HxR561R	5	20	10	23156	15440	3861	11329	0	4	246	0.666782	0.0159326	0.254113	0.745623	0	0.000263262
C_5_6_S228	R561HxR561R	6	20	10	2854	1938	554	1360	0	0	24	0.679047	0.0123839	0.289446	0.710554	0	0
C_6_1_S229	R561HxR561R	1	24	12	25598	21745	3942	17481	0	10	312	0.84948	0.0143481	0.183922	0.815611	0	0.00046657
C_6_2_S230	R561HxR561R	2	24	12	24858	18643	4332	13978	5	7	321	0.74998	0.0172183	0.236437	0.762908	0.000272896	0.000382054
C_6_3_S231	R561HxR561R	3	24	12	30714	25674	6016	19371	0	10	277	0.835905	0.0107891	0.236878	0.762728	0	0.000393747
C_6_4_S232	R561HxR561R	4	24	12	39220	34754	5199	29102	5	16	432	0.88613	0.0124302	0.151477	0.847911	0.000145679	0.000466173
C_6_5_S233	R561HxR561R	5	24	12	19640	17408	3714	13455	0	10	229	0.886354	0.0131549	0.216194	0.783224	0	0.000582106
C_6_6_S234	R561HxR561R	6	24	12	24838	18394	5127	12980	0	9	278	0.740559	0.0151136	0.283009	0.716494	0	0.000496798
C_7_1_S235	R561HxR561R	1	28	14	30418	18889	3054	15525	2	7	301	0.620981	0.0159352	0.1643	0.835216	0.000107596	0.000376587
C_7_2_S236	R561HxR561R	2	28	14	29132	19179	3893	14991	1	10	284	0.658348	0.0148079	0.206033	0.793384	5.29e-05	0.000529241
C_7_3_S237	R561HxR561R	3	28	14	28326	22615	3858	18352	2	15	388	0.798383	0.0171568	0.173573	0.825662	9e-05	0.000674855
C_7_4_S238	R561HxR561R	4	28	14	19912	13574	1379	12018	2	1	174	0.681699	0.0128186	0.10291	0.896866	0.000149254	7.46e-05
C_7_5_S239	R561HxR561R	5	28	14	24388	20509	2875	17372	2	7	253	0.840946	0.012336	0.141933	0.857622	9.87e-05	0.000345577
C_7_6_S270	R561HxR561R	6	28	14	28894	26116	5650	20087	3	12	364	0.903855	0.0139378	0.2194	0.780017	0.000116496	0.000465983
C_8_1_S241	R561HxR561R	1	32	16	25202	16676	2283	14223	0	6	164	0.661694	0.00983449	0.138263	0.861374	0	0.000363372
C_8_2_S242	R561HxR561R	2	32	16	27200	22468	3736	18444	4	10	274	0.826029	0.0121951	0.168334	0.831035	0.000180229	0.000450572
C_8_3_S243	R561HxR561R	3	32	16	31596	26444	4056	22009	4	13	362	0.836941	0.0136893	0.15551	0.843839	0.000153362	0.000498428
C_8_4_S244	R561HxR561R	4	32	16	34576	30682	3167	27146	3	10	356	0.887379	0.0116029	0.104432	0.895139	9.89e-05	0.00032975
C_8_6_S246	R561HxR561R	6	32	16	31442	20478	3252	16862	5	15	344	0.651294	0.0167985	0.161518	0.837489	0.000248336	0.000745008
C_9_1_S247	R561HxR561R	1	36	18	25820	20166	3693	16215	3	5	250	0.781022	0.0123971	0.185429	0.81417	0.000150633	0.000251054
C_9_2_S248	R561HxR561R	2	36	18	36562	31397	6755	24188	2	18	434	0.858733	0.013823	0.218164	0.78119	6.46e-05	0.000581339
C_9_3_S249	R561HxR561R	3	36	18	29192	26478	4992	21143	2	11	330	0.907029	0.0124632	0.190913	0.80859	7.65e-05	0.000420682
C_9_5_S251	R561HxR561R	5	36	18	33246	23693	4035	19378	3	11	266	0.712657	0.0112269	0.172237	0.827165	0.000128057	0.000469544
C_9_6_S484	R561HxR561R	6	36	18	44884	29041	4503	23876	8	40	614	0.647023	0.0211425	0.158406	0.839906	0.000281423	0.00140711
C_10_1_S253	R561HxR561R	1	40	20	30342	27043	5192	21414	3	20	414	0.891273	0.015309	0.194975	0.804161	0.000112659	0.000751061
C_10_2_S254	R561HxR561R	2	40	20	33398	29206	5708	23072	3	13	410	0.874484	0.0140382	0.198222	0.801222	0.000104181	0.000451452
C_10_3_S255	R561HxR561R	3	40	20	34514	29873	4798	24685	6	18	366	0.865533	0.0122519	0.162605	0.836581	0.000203342	0.000610025
C_10_4_S256	R561HxR561R	4	40	20	27498	19458	1867	17278	1	17	295	0.707615	0.0151609	0.0974273	0.901633	5.22e-05	0.000887126
C_10_5_S257	R561HxR561R	5	40	20	25706	22434	3661	18402	0	14	357	0.872715	0.0159133	0.165829	0.833537	0	0.000634144
C_10_6_S258	R561HxR561R	6	40	20	20592	18064	2588	15287	0	4	185	0.877234	0.0102414	0.144751	0.855025	0	0.000223726
C_11_1_S259	R561HxR561R	1	44	22	31336	16816	1615	14880	4	20	297	0.536635	0.0176618	0.0977662	0.900781	0.000242145	0.00121073
C_11_2_S260	R561HxR561R	2	44	22	24058	20004	2002	17791	1	2	208	0.831491	0.0103979	0.101132	0.898717	5.05e-05	0.000101031
C_11_3_S261	R561HxR561R	3	44	22	28292	23293	2873	20110	0	17	293	0.823307	0.0125789	0.124913	0.874348	0	0.00073913
C_11_4_S262	R561HxR561R	4	44	22	32658	20344	1557	18490	3	10	284	0.622941	0.0139599	0.0776171	0.921735	0.000149551	0.000498504
C_11_5_S263	R561HxR561R	5	44	22	29814	22097	2437	19289	1	17	353	0.741162	0.015975	0.112077	0.887095	4.6e-05	0.000781825
C_11_6_S485	R561HxR561R	6	44	22	22940	20057	2185	17617	2	7	246	0.874324	0.012265	0.110292	0.889253	0.000100954	0.000353339
C_12_1_S265	R561HxR561R	1	48	24	30174	19684	2067	17369	5	8	235	0.65235	0.0119386	0.106278	0.893054	0.000257083	0.000411332
C_12_2_S266	R561HxR561R	2	48	24	31304	27038	2505	24126	1	17	389	0.863723	0.0143872	0.0939998	0.905325	3.75e-05	0.000637923
C_12_3_S267	R561HxR561R	3	48	24	38398	27218	2903	23978	1	14	322	0.708839	0.0118304	0.107934	0.891508	3.72e-05	0.000520524
C_12_4_S268	R561HxR561R	4	48	24	35868	31298	2702	28219	1	11	365	0.872588	0.0116621	0.0873501	0.912262	3.23e-05	0.000355607
C_12_5_S269	R561HxR561R	5	48	24	30536	21504	2444	18746	5	9	300	0.704218	0.0139509	0.115261	0.884078	0.000235805	0.000424448
C_12_6_S487	R561HxR561R	6	48	24	24998	19778	1788	17759	1	9	221	0.791183	0.011174	0.0914251	0.908064	5.11e-05	0.000460193
C_13_1_S271	R561HxR561R	1	52	26	12928	8324	896	7275	3	9	141	0.643874	0.016939	0.109495	0.889038	0.000366614	0.00109984
C_13_2_S272	R561HxR561R	2	52	26	1432	1039	80	945	0	0	14	0.725559	0.0134745	0.0780488	0.921951	0	0
C_13_3_S273	R561HxR561R	3	52	26	37058	32247	4531	27295	0	10	411	0.870176	0.0127454	0.142323	0.857363	0	0.00031411
C_13_4_S274	R561HxR561R	4	52	26	36904	22982	2232	20354	2	13	381	0.622751	0.0165782	0.0987567	0.90058	8.85e-05	0.000575196
C_13_6_S486	R561HxR561R	6	52	26	16866	14305	1129	12968	0	16	192	0.848156	0.0134219	0.0799972	0.918869	0	0.00113371
C_14_1_S488	R561HxR561R	1	56	28	12038	11145	651	10377	1	11	105	0.925818	0.00942127	0.0589674	0.939946	9.06e-05	0.000996377
C_14_2_S278	R561HxR561R	2	56	28	22584	20209	1114	18767	2	15	311	0.894837	0.0153892	0.0559855	0.94316	0.000100513	0.000753845
C_14_3_S279	R561HxR561R	3	56	28	10760	9636	960	8527	0	3	146	0.895539	0.0151515	0.101159	0.898525	0	0.000316122
C_14_4_S280	R561HxR561R	4	56	28	30742	27715	2082	25245	0	13	375	0.901535	0.0135306	0.0761522	0.923372	0	0.000475494
C_14_5_S281	R561HxR561R	5	56	28	30132	21748	1320	20096	0	17	315	0.721758	0.0144841	0.0615873	0.93762	0	0.000793169
C_14_6_S282	R561HxR561R	6	56	28	28288	20456	889	19219	2	14	332	0.723133	0.01623	0.0441761	0.955029	9.94e-05	0.000695687
C_15_1_S283	R561HxR561R	1	60	30	31132	22516	1727	20389	3	14	383	0.723243	0.0170101	0.0780283	0.921204	0.000135544	0.00063254
C_15_2_S284	R561HxR561R	2	60	30	19886	17432	1026	16206	0	6	194	0.876597	0.011129	0.0595197	0.940132	0	0.000348068
C_15_3_S285	R561HxR561R	3	60	30	30110	25630	2719	22647	1	7	256	0.851212	0.00998829	0.107157	0.892528	3.94e-05	0.000275873
C_15_4_S286	R561HxR561R	4	60	30	39180	34707	3055	31126	0	18	508	0.885835	0.0146368	0.0893301	0.910144	0	0.000526331
C_15_5_S287	R561HxR561R	5	60	30	38852	31552	1504	29554	0	18	476	0.812107	0.0150862	0.0483975	0.951023	0	0.000579225
C_15_6_S489	R561HxR561R	6	60	30	40254	28899	1770	26746	0	18	365	0.717916	0.0126302	0.0620313	0.937338	0	0.000630826
C_16_3_S492	R561HxR561R	3	64	32	28792	25214	3260	21468	14	20	452	0.875729	0.0179265	0.131653	0.866974	0.000565382	0.000807689
C_16_4_S493	R561HxR561R	4	64	32	28436	24277	2413	21434	1	19	410	0.853742	0.0168884	0.101102	0.89806	4.19e-05	0.000796078
C_16_5_S494	R561HxR561R	5	64	32	33124	28791	1976	26342	3	17	453	0.869189	0.0157341	0.0697297	0.929565	0.000105865	0.000599901
C_16_6_S495	R561HxR561R	6	64	32	30818	26729	1593	24805	0	8	323	0.867318	0.0120843	0.0603272	0.93937	0	0.000302961
D_0_1_S289	C580CxR561R	1	0	0	22864	18467	23	9797	16	7936	695	0.807689	0.0376347	0.00129417	0.55126	0.000900293	0.446545
D_0_2_S290	C580CxR561R	2	0	0	21090	10527	13	5596	6	4505	407	0.499147	0.0386625	0.00128458	0.552964	0.000592885	0.445158
D_0_3_S291	C580CxR561R	3	0	0	22234	19283	24	10164	7	8481	607	0.867275	0.0314785	0.00128507	0.544228	0.000374813	0.454112
D_0_6_S294	C580CxR561R	6	0	0	18344	16138	16	8638	6	6983	495	0.879743	0.0306729	0.00102282	0.552196	0.000383558	0.446398
D_1_1_S295	C580CxR561R	1	4	2	31380	19431	32	10212	9	8202	976	0.619216	0.050229	0.00173395	0.553346	0.000487673	0.444432
D_1_2_S296	C580CxR561R	2	4	2	27936	24339	37	12849	12	10356	1085	0.871241	0.0445787	0.00159112	0.55255	0.00051604	0.445343
D_1_3_S297	C580CxR561R	3	4	2	36434	32746	45	17103	26	14076	1496	0.898776	0.045685	0.00144	0.547296	0.000832	0.450432
D_1_4_S298	C580CxR561R	4	4	2	22836	19550	35	10508	9	8208	790	0.856104	0.0404092	0.00186567	0.560128	0.000479744	0.437527
D_1_5_S299	C580CxR561R	5	4	2	31788	28624	28	15184	8	12202	1202	0.900466	0.0419927	0.00102108	0.553716	0.000291737	0.444971
D_1_6_S300	C580CxR561R	6	4	2	24720	17410	26	8766	8	7900	710	0.704288	0.0407812	0.00155689	0.52491	0.000479042	0.473054
D_2_1_S301	C580CxR561R	1	8	4	23282	20405	27	9747	9	9716	906	0.876428	0.0444009	0.00138469	0.499872	0.000461562	0.498282
D_2_2_S302	C580CxR561R	2	8	4	164	130	0	56	0	72	2	0.792683	0.0153846	0	0.4375	0	0.5625
D_2_3_S303	C580CxR561R	3	8	4	33314	27751	31	13083	17	13536	1084	0.833013	0.0390617	0.00116248	0.490606	0.000637492	0.507594
D_2_4_S304	C580CxR561R	4	8	4	29100	23929	55	11201	15	11531	1127	0.822302	0.0470977	0.00241207	0.491229	0.000657837	0.505701
D_2_5_S305	C580CxR561R	5	8	4	25626	20001	14	9227	8	10060	692	0.780496	0.0345983	0.00072505	0.47786	0.000414315	0.521001
D_2_6_S306	C580CxR561R	6	8	4	18676	15406	20	7363	11	7297	715	0.824909	0.0464105	0.00136138	0.501191	0.000748758	0.496699
D_3_1_S307	C580CxR561R	1	12	6	26480	23737	20	10643	15	12071	988	0.896412	0.0416228	0.00087916	0.467845	0.00065937	0.530617
D_3_2_S308	C580CxR561R	2	12	6	20668	17326	19	8426	16	8170	695	0.838301	0.0401131	0.00114244	0.506644	0.000962059	0.491251
D_3_3_S309	C580CxR561R	3	12	6	14234	12981	13	5970	4	6436	558	0.911971	0.0429859	0.00104645	0.48056	0.000321983	0.518071
D_3_4_S310	C580CxR561R	4	12	6	36826	29860	42	13724	21	14881	1192	0.81084	0.0399196	0.00146505	0.478722	0.000732524	0.519081
D_3_5_S311	C580CxR561R	5	12	6	668	469	1	228	1	229	10	0.702096	0.021322	0.00217865	0.496732	0.00217865	0.498911
D_3_6_S312	C580CxR561R	6	12	6	26862	20498	34	10372	5	9176	911	0.763085	0.0444434	0.00173584	0.529535	0.000255271	0.468474
D_4_1_S313	C580CxR561R	1	16	8	30222	18357	14	7389	12	10218	724	0.607405	0.03944	0.000793966	0.419044	0.000680542	0.579482
D_4_2_S314	C580CxR561R	2	16	8	26298	23122	47	10882	8	11304	881	0.87923	0.0381022	0.00211321	0.489277	0.000359696	0.508251
D_4_3_S315	C580CxR561R	3	16	8	34286	23131	46	9505	16	12310	1254	0.674649	0.054213	0.00210267	0.434475	0.000731362	0.562691
D_4_4_S316	C580CxR561R	4	16	8	33332	23208	39	9252	18	12878	1021	0.696268	0.0439935	0.00175779	0.417001	0.000811286	0.58043
D_4_5_S317	C580CxR561R	5	16	8	28114	16899	12	7371	11	8675	830	0.601088	0.0491153	0.00074678	0.458709	0.000684548	0.539859
D_4_6_S318	C580CxR561R	6	16	8	19368	14324	16	7426	5	6297	580	0.73957	0.0404915	0.00116414	0.540308	0.000363795	0.458164
D_5_1_S319	C580CxR561R	1	20	10	26676	19886	24	8921	16	10081	844	0.745464	0.0424419	0.00126037	0.468491	0.000840248	0.529409
D_5_2_S320	C580CxR561R	2	20	10	17852	15427	26	8084	7	6702	608	0.864161	0.0394114	0.0017545	0.545516	0.000472367	0.452257
D_5_3_S321	C580CxR561R	3	20	10	21888	12634	20	5984	12	6052	566	0.577211	0.0447997	0.00165727	0.495857	0.000994365	0.501492
D_5_4_S322	C580CxR561R	4	20	10	17724	10604	13	5267	7	4827	490	0.598285	0.046209	0.00128535	0.520763	0.00069211	0.477259
D_5_6_S324	C580CxR561R	6	20	10	20088	17909	24	9609	8	7556	712	0.891527	0.0397565	0.00139559	0.55876	0.000465197	0.439379
D_6_1_S325	C580CxR561R	1	24	12	27124	22529	30	10786	13	10638	1062	0.830593	0.0471392	0.00139749	0.502446	0.000605581	0.495551
D_6_2_S326	C580CxR561R	2	24	12	33968	25464	50	14449	11	9984	970	0.749647	0.038093	0.00204132	0.5899	0.00044909	0.40761
D_6_3_S327	C580CxR561R	3	24	12	20886	18874	21	9285	10	8899	659	0.903668	0.0349158	0.0011529	0.509745	0.000548998	0.488553
D_6_5_S329	C580CxR561R	5	24	12	32948	22380	55	11423	13	9900	989	0.679252	0.0441912	0.00257118	0.53401	0.000607732	0.462811
D_6_6_S330	C580CxR561R	6	24	12	28988	26216	39	14369	15	10939	854	0.904374	0.0325755	0.00153773	0.566556	0.000591436	0.431315
D_7_1_S331	C580CxR561R	1	28	14	16798	14687	28	7499	12	6557	591	0.87433	0.0402397	0.00198638	0.531995	0.000851305	0.465167
D_7_2_S332	C580CxR561R	2	28	14	6790	5941	6	3390	4	2356	185	0.874963	0.0311395	0.00104239	0.588951	0.000694927	0.409312
D_7_3_S333	C580CxR561R	3	28	14	23698	20418	26	9999	5	9515	873	0.861592	0.0427564	0.00133026	0.511589	0.00025582	0.486825
D_7_4_S334	C580CxR561R	4	28	14	14296	12177	35	6270	7	5345	520	0.851777	0.0427035	0.00300249	0.537874	0.000600498	0.458523
D_7_5_S335	C580CxR561R	5	28	14	9400	6683	8	3736	4	2627	308	0.710957	0.0460871	0.0012549	0.586039	0.000627451	0.412078
D_7_6_S328	C580CxR561R	6	28	14	15774	13663	24	7723	6	5455	455	0.866172	0.0333016	0.00181708	0.584721	0.00045427	0.413007
D_8_1_S337	C580CxR561R	1	32	16	28740	25923	40	15214	12	9653	1004	0.901983	0.0387301	0.0016052	0.610538	0.00048156	0.387375
D_8_2_S338	C580CxR561R	2	32	16	29812	26925	35	15106	11	10637	1136	0.90316	0.0421913	0.00135717	0.585754	0.000426538	0.412463
D_8_3_S339	C580CxR561R	3	32	16	46408	40160	51	19058	18	19213	1820	0.865368	0.0453187	0.0013302	0.497079	0.000469484	0.501122
D_8_4_S340	C580CxR561R	4	32	16	29624	20459	54	10766	9	8787	843	0.690622	0.0412044	0.00275285	0.548838	0.000458809	0.447951
D_8_5_S341	C580CxR561R	5	32	16	29188	20909	26	12185	8	7980	710	0.716356	0.0339567	0.00128719	0.603248	0.000396059	0.395069
D_8_6_S342	C580CxR561R	6	32	16	32840	19817	29	10915	10	8015	848	0.603441	0.0427915	0.00152881	0.575413	0.000527176	0.422531
D_9_1_S343	C580CxR561R	1	36	18	11592	8268	20	4988	1	2858	401	0.713251	0.0485002	0.00254227	0.634041	0.000127113	0.36329
D_9_2_S344	C580CxR561R	2	36	18	22216	18654	32	10212	8	7701	701	0.839665	0.0375791	0.00178243	0.568819	0.000445608	0.428953
D_9_3_S345	C580CxR561R	3	36	18	22892	13336	25	6259	6	6482	564	0.582562	0.0422915	0.00195741	0.490056	0.000469778	0.507516
D_9_4_S346	C580CxR561R	4	36	18	30270	21758	30	11194	5	9611	918	0.718797	0.0421914	0.00143954	0.53714	0.000239923	0.46118
D_9_5_S347	C580CxR561R	5	36	18	28784	24701	40	14029	13	9713	906	0.85815	0.0366787	0.00168103	0.589578	0.000546333	0.408195
D_9_6_S180	C580CxR561R	6	36	18	22074	13497	16	7388	6	5540	547	0.611443	0.0405275	0.00123552	0.570502	0.00046332	0.427799
D_10_1_S349	C580CxR561R	1	40	20	31092	20573	52	12137	9	7425	950	0.661681	0.046177	0.00264995	0.618509	0.000458645	0.378383
D_10_2_S350	C580CxR561R	2	40	20	29310	25688	32	13840	14	10883	919	0.876424	0.0357755	0.00129194	0.558763	0.000565223	0.43938
D_10_3_S351	C580CxR561R	3	40	20	27058	23411	21	12336	14	10077	963	0.865215	0.0411345	0.000935495	0.549537	0.000623664	0.448904
D_10_4_S352	C580CxR561R	4	40	20	42150	22254	31	11178	7	10156	882	0.527972	0.0396333	0.0014505	0.523021	0.000327531	0.475201
D_10_5_S353	C580CxR561R	5	40	20	30106	20974	43	11471	9	8591	860	0.696672	0.0410031	0.00213781	0.570299	0.00044745	0.427115
D_10_6_S354	C580CxR561R	6	40	20	29050	14966	33	7884	11	6362	676	0.515181	0.045169	0.00230931	0.551714	0.000769769	0.445206
D_11_1_S355	C580CxR561R	1	44	22	26192	23458	25	13998	11	8577	847	0.895617	0.0361071	0.00110566	0.619079	0.000486489	0.379329
D_11_2_S356	C580CxR561R	2	44	22	12432	10041	25	5194	6	4396	420	0.807674	0.0418285	0.00259848	0.539861	0.000623636	0.456917
D_11_3_S357	C580CxR561R	3	44	22	23254	15440	28	8181	6	6494	731	0.663972	0.0473446	0.0019036	0.55619	0.000407914	0.441498
D_11_4_S358	C580CxR561R	4	44	22	25796	22239	28	11046	7	10181	977	0.86211	0.0439318	0.0013169	0.519518	0.000329226	0.478835
D_11_5_S359	C580CxR561R	5	44	22	30572	26346	59	14009	9	11082	1187	0.861769	0.0450543	0.00234508	0.556819	0.000357725	0.440479
D_11_6_S336	C580CxR561R	6	44	22	22882	17745	31	9170	9	7804	731	0.7755	0.0411947	0.00182203	0.538968	0.000528976	0.458681
D_12_1_S361	C580CxR561R	1	48	24	20564	17834	32	10995	8	6275	524	0.867244	0.0293821	0.00184864	0.635182	0.000462161	0.362507
D_12_2_S362	C580CxR561R	2	48	24	28080	24510	38	12958	8	10627	879	0.872863	0.0358629	0.00160806	0.548348	0.000338538	0.449706
D_12_4_S364	C580CxR561R	4	48	24	24664	21375	148	10897	19	9556	755	0.866648	0.0353216	0.0071775	0.528468	0.000921436	0.463434
D_12_5_S365	C580CxR561R	5	48	24	34602	30170	102	16558	15	12101	1394	0.871915	0.0462048	0.00354462	0.57541	0.000521268	0.420524
D_12_6_S366	C580CxR561R	6	48	24	21146	19187	34	9982	5	8358	808	0.907358	0.0421118	0.00184994	0.54312	0.00027205	0.454758
D_13_1_S367	C580CxR561R	1	52	26	10186	6316	22	3853	2	2219	220	0.620067	0.0348322	0.00360892	0.632054	0.000328084	0.364009
D_13_2_S368	C580CxR561R	2	52	26	18922	9870	23	5112	2	4291	442	0.521615	0.0447822	0.00243954	0.542215	0.000212134	0.455134
D_13_4_S370	C580CxR561R	4	52	26	27426	20457	539	9980	36	8996	906	0.745898	0.044288	0.0275689	0.51046	0.00184134	0.46013
D_13_5_S371	C580CxR561R	5	52	26	25282	21212	97	11601	5	8720	789	0.839016	0.0371959	0.00474955	0.568036	0.000244822	0.42697
D_13_6_S348	C580CxR561R	6	52	26	27214	16692	43	8381	6	7397	865	0.613361	0.0518212	0.00271688	0.529538	0.000379099	0.467366
D_14_1_S360	C580CxR561R	1	56	28	16510	14258	14	8477	3	5146	618	0.863598	0.0433441	0.00102639	0.621481	0.000219941	0.377273
D_14_2_S374	C580CxR561R	2	56	28	23648	20977	35	10822	16	9173	931	0.887052	0.0443819	0.00174598	0.539858	0.000798164	0.457598
D_14_4_S376	C580CxR561R	4	56	28	31974	23945	1267	11454	75	10180	969	0.74889	0.0404677	0.0551445	0.49852	0.00326428	0.443071
D_14_5_S377	C580CxR561R	5	56	28	33512	27840	127	14925	15	11742	1031	0.830747	0.037033	0.00473722	0.556716	0.000559514	0.437987
D_14_6_S378	C580CxR561R	6	56	28	19442	16448	23	8511	12	7366	536	0.846003	0.0325875	0.00144545	0.534879	0.000754148	0.462921
D_15_1_S379	C580CxR561R	1	60	30	13798	8057	10	4880	3	2857	307	0.583925	0.0381035	0.00129032	0.629677	0.000387097	0.368645
D_15_2_S380	C580CxR561R	2	60	30	22048	15627	27	8265	9	6719	607	0.708772	0.038843	0.0017976	0.550266	0.000599201	0.447337
D_15_4_S382	C580CxR561R	4	60	30	26096	22431	2118	10064	47	9365	837	0.859557	0.0373144	0.0980828	0.466055	0.00217653	0.433685
D_15_5_S383	C580CxR561R	5	60	30	27892	23690	1043	12474	41	9350	782	0.849347	0.0330097	0.0455299	0.544526	0.00178977	0.408154
D_15_6_S372	C580CxR561R	6	60	30	30688	24133	107	12393	9	10531	1093	0.786399	0.0452907	0.0046441	0.537891	0.000390625	0.457075

## Sheet: Data Set S3
Data Set S3. Mutations detected by whole genome sequencing.
Type	CHROM	REF	ALT	POS	NHP4302	R561H	R561R	C580Y	C580C	P-value.off-target	Info	Nucletide change	Amino acid change	Gene ID	Gene annotation
Indel	Pf3D7_01_v3	AG	A	530215	A	A	AG	A	AG	na	frameshift_variant	c.3001delG	p.Glu1001fs	PF3D7_0113800	DBL containing protein%2C unknown function
Indel	Pf3D7_01_v3	A	AATAGTGATGATAATAACAACT	284011	AATAGTGATGATAATAACAACT	AATAGTGATGATAATAACAACT	AATAGTGATGATAATAACAACT	AATAGTGATGATAATAACAACT	A	0.214218	disruptive_inframe_insertion	c.2873_2874insCAACTATAGTGATGATAATAA	p.Asn958_Ser959insAsnTyrSerAspAspAsnAsn	PF3D7_0106700	small ribosomal subunit assembling AARP2 protein
Indel	Pf3D7_01_v3	GATAATATAAATGATAATATAAATGATAATATAAATGATAATATAAATA	G	322779	GATAATATAAATGATAATATAAATGATAATATAAATGATAATATAAATA	GATAATATAAATGATAATATAAATGATAATATAAATGATAATATAAATA	GATAATATAAATGATAATATAAATGATAATATAAATGATAATATAAATA	G	GATAATATAAATGATAATATAAATGATAATATAAATGATAATATAAATA	na	conservative_inframe_deletion	c.433_480delGATAATATAAATGATAATATAAATAATAATATAAATGATAATATAAAT	p.Asp145_Asn160del	PF3D7_0107800	double-strand break repair protein MRE11
Indel	Pf3D7_01_v3	GTGATAATAAAAATTATGGTGATAATAAATATTATGA	G	402622	G	GTGATAATAAAAATTATGGTGATAATAAATATTATGA	G	G	GTGATAATAAAAATTATGGTGATAATAAATATTATGA	na	conservative_inframe_deletion	c.6097_6132delTATTATGATGATAATAAAAATTATGGTGATAATAAA	p.Tyr2033_Lys2044del	PF3D7_0110500	bromodomain protein%2C putative
Indel	Pf3D7_01_v3	G	GATAGTATTAATAATAGTATTAATA	190944	G	GATAGTATTAATAATAGTATTAATA	GATAGTATTAATAATAGTATTAATA	G	G	na	conservative_inframe_insertion	c.699_700insAATAGTATTAATAATAGTATTAAT	p.Asn233_Tyr234insAsnSerIleAsnAsnSerIleAsn	PF3D7_0104300	ubiquitin carboxyl-terminal hydrolase 1%2C putative
Indel	Pf3D7_01_v3	TAATGATGATAATGTAAACAATGATGATAATGTAAAC	T	401549	T	T	T	T	TAATGATGATAATGTAAACAATGATGATAATGTAAAC	0.214218	conservative_inframe_deletion	c.5008_5043delGTAAACAATGATGATAATGTAAACAATGATGATAAT	p.Val1670_Asn1681del	PF3D7_0110500	bromodomain protein%2C putative
Indel	Pf3D7_01_v3	T	TATAA	402221	T	T	TATAA	T	T	na	frameshift_variant	c.5633_5634insAAAT	p.Met1878fs	PF3D7_0110500	bromodomain protein%2C putative
Indel	Pf3D7_01_v3	T	TATCATTATATTGATTACATTTATTTGTATAATCATC	152195	T	T	T	T	TATCATTATATTGATTACATTTATTTGTATAATCATC	na	conservative_inframe_insertion	c.547_582dupGATGATTATACAAATAAATGTAATCAATATAATGAT	p.Asp194_Asn195insAspAspTyrThrAsnLysCysAsnGlnTyrAsnAsp	PF3D7_0103400	zinc-carboxypeptidase%2C putative
SNP	Pf3D7_02_v3	C	A	125979	C	C	A	C	NA	na	intergenic_region
SNP	Pf3D7_02_v3	G	A	702565	A	A	A	G	NA	na	missense_variant	c.1321G>A	p.Ala441Thr	PF3D7_0216900	conserved Plasmodium protein%2C unknown function
Indel	Pf3D7_02_v3	ATCAACTTCATGATCAAAATCAAAATCAAGG	A	487397	A	A	A	A	ATCAACTTCATGATCAAAATCAAAATCAAGG	na	disruptive_inframe_deletion	c.4029_4058delTCATGATCAAAATCAAAATCAAGGTCAACT	p.His1344_Leu1353del	PF3D7_0212100	conserved Plasmodium protein%2C unknown function
Indel	Pf3D7_02_v3	AGAAAAAAAATGAGGAAGAAAG	A	695092	AGAAAAAAAATGAGGAAGAAAG	AGAAAAAAAATGAGGAAGAAAG	A	AGAAAAAAAATGAGGAAGAAAG	A	na	disruptive_inframe_deletion	c.3516_3536delGGAAGAAAGGAAAAAAAATGA	p.Glu1173_Glu1179del	PF3D7_0216700	autophagy-related protein 11%2C putative
Indel	Pf3D7_02_v3	AACATAAACACCAATGATG	A	702595	AACATAAACACCAATGATG	AACATAAACACCAATGATG	AACATAAACACCAATGATG	A	NA	na	disruptive_inframe_deletion	c.1352_1369delACATAAACACCAATGATG	p.Asn451_Ala457delinsThr	PF3D7_0216900	conserved Plasmodium protein%2C unknown function
Indel	Pf3D7_02_v3	GCATTTTCCTTCACATTTGCATTTTCCTTCACATTTGCATTTGCCTTCACATTTGCATTTGCCTTCACATTTA	G	183573	GCATTTTCCTTCACATTTGCATTTTCCTTCACATTTGCATTTGCCTTCACATTTGCATTTGCCTTCACATTTA	NA	GCATTTTCCTTCACATTTGCATTTTCCTTCACATTTGCATTTGCCTTCACATTTGCATTTGCCTTCACATTTA	NA	G	na	disruptive_inframe_deletion	c.5471_5542delTAAATGTGAAGGCAAATGCAAATGTGAAGGCAAATGCAAATGTGAAGGAAAATGCAAATGTGAAGGAAAATG	p.Val1824_Asn1847del	PF3D7_0204100	conserved Plasmodium protein%2C unknown function
Indel	Pf3D7_02_v3	TATTGTACCTGTCGATGTTTTCCCCCCCACCATTGTACCTGTCGATGTTTTCCCCCCCACC	T	400812	TATTGTACCTGTCGATGTTTTCCCCCCCACCATTGTACCTGTCGATGTTTTCCCCCCCACC	T	T	T	TATTGTACCTGTCGATGTTTTCCCCCCCACCATTGTACCTGTCGATGTTTTCCCCCCCACC	na	conservative_inframe_deletion	c.988_1047delGGTGGGGGGGAAAACATCGACAGGTACAATGGTGGGGGGGAAAACATCGACAGGTACAAT	p.Gly330_Asn349del	PF3D7_0209700	RING zinc finger protein%2C putative
Indel	Pf3D7_02_v3	T	TA	862439	TA	T	TA	NA	NA	na	intergenic_region
Indel	Pf3D7_03_v3	AAAT	A	284129	A	A	NA	A	AAAT	na	conservative_inframe_deletion	c.2215_2217delAAT	p.Asn739del	PF3D7_0305800	P-loop containing nucleoside triphosphate hydrolase%2C putative
Indel	Pf3D7_03_v3	A	ATATTATTATTATTGT	932030	ATATTATTATTATTGT	ATATTATTATTATTGT	ATATTATTATTATTGT	ATATTATTATTATTGT	A	na	conservative_inframe_insertion	c.371_385dupACAATAATAATAATA	p.Asn128_Ile129insAsnAsnAsnAsnAsn	PF3D7_0322100	mRNA-capping enzyme subunit beta
Indel	Pf3D7_03_v3	CATATATATATAATCATATATATATATATATATATAT	C	329597	C	C	C	NA	CATATATATATAATCATATATATATATATATATATAT	na	intergenic_region
Indel	Pf3D7_03_v3	CTTATCGCGATAATTATTTTTATTACGATTA	C	906960	C	C	C	C	CTTATCGCGATAATTATTTTTATTACGATTA	na	disruptive_inframe_deletion	c.3129_3158delTAATCGTAATAAAAATAATTATCGCGATAA	p.Asn1043_Asp1052del	PF3D7_0321700	conserved Plasmodium protein%2C unknown function
Indel	Pf3D7_03_v3	GCAATAGTGACAATAATGGCAATAGTGACAATAATGGCAATAGTGACAATAATGGCAATAGTGA	G	549775	G	G	G	G	GCAATAGTGACAATAATGGCAATAGTGACAATAATGGCAATAGTGACAATAATGGCAATAGTGA	na	disruptive_inframe_deletion	c.1094_1156delGCAATAGTGACAATAATGGCAATAGTGACAATAGTGACAATAATGGCAATAGTGACAATAATG	p.Gly365_Asn385del	PF3D7_0313500	Ras-like G protein
Indel	Pf3D7_03_v3	GTGAATAATAAAATGTGCATAATGTATGTAATGTATATA	G	687467	GTGAATAATAAAATGTGCATAATGTATGTAATGTATATA	G	G	G	GTGAATAATAAAATGTGCATAATGTATGTAATGTATATA	na	intergenic_region
Indel	Pf3D7_03_v3	TTTTGTTTTTCACATATTATCTTTTCACCAC	T	718996	TTTTGTTTTTCACATATTATCTTTTCACCAC	T	T	T	TTTTGTTTTTCACATATTATCTTTTCACCAC	na	stop_lost&conservative_inframe_deletion	c.2356_2385delGTGGTGAAAAGATAATATGTGAAAAACAAA	p.Val786_Lys795del	PF3D7_0317500	kinesin-5
Indel	Pf3D7_03_v3	T	TATTATTATTATTGTTCAC	883972	T	TATTATTATTATTGTTCAC	T	T	T	na	conservative_inframe_insertion	c.1504_1521dupGTGAACAATAATAATAAT	p.Asn507_Ile508insValAsnAsnAsnAsnAsn	PF3D7_0321100	conserved Plasmodium protein%2C unknown function
Indel	Pf3D7_03_v3	TAAGGATGAAGATGATAAGGATGAAGATGATAAG	TGATGAAGATGATAAGGATGAAGATGATAAG,T	284135	TGATGAAGATGATAAGGATGAAGATGATAAG	T	NA	NA	TAAGGATGAAGATGATAAGGATGAAGATGATAAG	na	conservative_inframe_deletion	c.2221_2223delAAG	p.Lys741del	PF3D7_0305800	P-loop containing nucleoside triphosphate hydrolase%2C putative
SNP	Pf3D7_04_v3	T	A	466449	T	NA	A	NA	T	na	stop_lost	c.783A>T		PF3D7_0410000	erythrocyte vesicle protein 1
SNP	Pf3D7_04_v3	A	G	848992	A	G	G	A	NA	na	intergenic_region
Indel	Pf3D7_04_v3	ATAAACAGCCAAAGTGACAAAAAAT	A	180006	A	A	ATAAACAGCCAAAGTGACAAAAAAT	ATAAACAGCCAAAGTGACAAAAAAT	A	na	disruptive_inframe_deletion	c.1542_1565delCAGCCAAAGTGACAAAAAATTAAA	p.Ser515_Asn522del	PF3D7_0403200	conserved Plasmodium protein%2C unknown function
Indel	Pf3D7_04_v3	ATCATTTGTTAAATGTGTTACATCATTTGTTAAATGTGTTACG	A	1064205	ATCATTTGTTAAATGTGTTACATCATTTGTTAAATGTGTTACG	ATCATTTGTTAAATGTGTTACATCATTTGTTAAATGTGTTACG	A	ATCATTTGTTAAATGTGTTACATCATTTGTTAAATGTGTTACG	A	na	disruptive_inframe_deletion	c.2382_2423delCGTAACACATTTAACAAATGATGTAACACATTTAACAAATGA	p.Val795_Asp808del	PF3D7_0423600	conserved Plasmodium protein%2C unknown function
Indel	Pf3D7_04_v3	A	AT	1078829	AT	NA	NA	AT	A	na	intergenic_region
Indel	Pf3D7_04_v3	A	ATGG	767854	ATGG	ATGG	ATGG	ATGG	A	na	conservative_inframe_insertion	c.11562_11563insGGT	p.Tyr3854_Ser3855insGly	PF3D7_0417400	conserved Plasmodium protein%2C unknown function
Indel	Pf3D7_04_v3	CA	C	260723	CA	CA	C	C	CA	na	frameshift_variant	c.2550delT	p.Asn850fs	PF3D7_0404700	dipeptidyl aminopeptidase 3
Indel	Pf3D7_04_v3	TAC	T	260726	TAC	TAC	T	T	TAC	na	frameshift_variant	c.2546_2547delGT	p.Ser849fs	PF3D7_0404700	dipeptidyl aminopeptidase 3
Indel	Pf3D7_04_v3	TCACCATTATTATTACTATCACCATTATTATTAC	T	260731	TCACCATTATTATTACTATCACCATTATTATTAC	TCACCATTATTATTACTATCACCATTATTATTAC	T	T	TCACCATTATTATTACTATCACCATTATTATTAC	na	disruptive_inframe_deletion	c.2510_2542delGTAATAATAATGGTGATAGTAATAATAATGGTG	p.Ser837_Asp848delinsAsn	PF3D7_0404700	dipeptidyl aminopeptidase 3
Indel	Pf3D7_04_v3	TCA	T	336833	TCA	T	T	T	TCA	na	frameshift_variant	c.7220_7221delTG	p.Met2407fs	PF3D7_0406500	NYN domain-containing protein%2C putative
Indel	Pf3D7_04_v3	TA	T	848990	TA	T	T	TA	NA	na	intergenic_region
Indel	Pf3D7_04_v3	TG	T	900188	T	T	T	T	TG	na	frameshift_variant	c.4536delC	p.Asp1512fs	PF3D7_0420000	zinc finger protein%2C putative
Indel	Pf3D7_04_v3	TCATTTTGTTCGTCCATAATG	T	900190	T	T	T	T	TCATTTTGTTCGTCCATAATG	na	frameshift_variant	c.4515_4534delCATTATGGACGAACAAAATG	p.Asn1505fs	PF3D7_0420000	zinc finger protein%2C putative
Indel	Pf3D7_04_v3	T	TTATTATCATGAATATTATCACGAA	674709	TTATTATCATGAATATTATCACGAA	TTATTATCATGAATATTATCACGAA	TTATTATCATGAATATTATCACGAA	TTATTATCATGAATATTATCACGAA	T	na	conservative_inframe_insertion	c.4406_4429dupTTCGTGATAATATTCATGATAATA	p.Ile1469_Asn1476dup	PF3D7_0415200	conserved Plasmodium protein%2C unknown function
SNP	Pf3D7_05_v3	A	T	1140882	A	A	A	A	T	na	missense_variant	c.256A>T	p.Asn86Tyr	PF3D7_0527400	conserved Plasmodium protein%2C unknown function
Indel	Pf3D7_05_v3	AC	A	391543	A	A	A	A	AC	na	frameshift_variant	c.7454delG	p.Ser2485fs	PF3D7_0509400	RNA polymerase I
Indel	Pf3D7_05_v3	AT	A	581982	A	A	A	A	AT	na	intergenic_region
Indel	Pf3D7_05_v3	AATGTGATGATAATAAGTATGATAC	A	629621	AATGTGATGATAATAAGTATGATAC	A	AATGTGATGATAATAAGTATGATAC	A	NA	0.214218	conservative_inframe_deletion	c.709_732delGATACATGTGATGATAATAAGTAT	p.Asp237_Tyr244del	PF3D7_0515300	phosphatidylinositol 3-kinase
Indel	Pf3D7_05_v3	AGAACATATAATAGTAAAAACATAC	A	631801	AGAACATATAATAGTAAAAACATAC	AGAACATATAATAGTAAAAACATAC	A	AGAACATATAATAGTAAAAACATAC	AGAACATATAATAGTAAAAACATAC	na	disruptive_inframe_deletion	c.2874_2897delATATAATAGTAAAAACATACGAAC	p.Tyr959_Thr966del	PF3D7_0515300	phosphatidylinositol 3-kinase
Indel	Pf3D7_05_v3	AGTGATAATATATGTG	A	671791	A	AGTGATAATATATGTG	A	A	NA	na	disruptive_inframe_deletion	c.4349_4363delGTGGTGATAATATAT	p.Cys1450_Ile1454del	PF3D7_0516100	cation-transporting ATPase 1
Indel	Pf3D7_05_v3	A	AATAATAAGAATG	1114265	A	AATAATAAGAATG	AATAATAAGAATG	AATAATAAGAATG	A	na	disruptive_inframe_insertion	c.13116_13127dupTAAGAATGATAA	p.Asn4376_Lys4377insLysAsnAspAsn	PF3D7_0526600	conserved Plasmodium protein%2C unknown function
Indel	Pf3D7_05_v3	CATATATCTTATCATTTT	C	581987	C	C	C	C	CATATATCTTATCATTTT	na	intergenic_region
Indel	Pf3D7_05_v3	CTAAGATTACTAT	C	765096	C	C	C	CTAAGATTACTAT	C	na	disruptive_inframe_deletion	c.1796_1807delATAGTAATCTTA	p.Asn599_Leu602del	PF3D7_0518500	ATP-dependent RNA helicase DDX23%2C putative
Indel	Pf3D7_05_v3	CGATGATAATATACATATTGATGATAATATACATATT	C	1004986	C	C	C	C	CGATGATAATATACATATTGATGATAATATACATATT	na	disruptive_inframe_deletion	c.792_827delTAATATACATATTGATGATAATATACATATTGATGA	p.Asp264_Asp275del	PF3D7_0524100	conserved Plasmodium protein%2C unknown function
Indel	Pf3D7_05_v3	C	CATATATAATA	793531	CATATATAATA	CATATATAATA	C	NA	NA	na	intergenic_region
Indel	Pf3D7_05_v3	C	CATATATAT	1002198	CATATATAT	CATATATAT	CATATATAT	NA	C	na	intergenic_region
Indel	Pf3D7_05_v3	C	CGTGCGACGATAT	281481	C	CGTGCGACGATAT	CGTGCGACGATAT	C	C	0.101812	disruptive_inframe_insertion	c.615_626dupCGATATGTGCGA	p.Asp205_Cys208dup	PF3D7_0506700	GTPase-activating protein%2C putative
Indel	Pf3D7_05_v3	GA	G	1192571	GA	G	NA	G	GA	na	intergenic_region
Indel	Pf3D7_05_v3	GAAAAAGCAGGAACTGAAAATA	G	1314029	G	G	G	G	GAAAAAGCAGGAACTGAAAATA	na	disruptive_inframe_deletion	c.1526_1546delAAAAAGCAGGAACTGAAAATA	p.Lys509_Asn515del	PF3D7_0532400	lysine-rich membrane-associated PHISTb protein
Indel	Pf3D7_05_v3	TAAC	T	44439	TAAC	T	NA	TAAC	TAAC	na	disruptive_inframe_deletion	c.3189_3191delGTT	p.Leu1064del	PF3D7_0500800	mature parasite-infected erythrocyte surface antigen
Indel	Pf3D7_05_v3	TTCTTCTTTTTCTTTA	T	44443	TTCTTCTTTTTCTTTA	T	NA	TTCTTCTTTTTCTTTA	TTCTTCTTTTTCTTTA	na	stop_gained&disruptive_inframe_deletion	c.3173_3187delTAAAGAAAAAGAAGA	p.Leu1058_Lys1063delinsTer	PF3D7_0500800	mature parasite-infected erythrocyte surface antigen
Indel	Pf3D7_05_v3	TGACA	T	158842	TGACA	TGACA	T	TGACA	TGACA	0.214218	frameshift_variant	c.1219_1222delGACA	p.Asp407fs	PF3D7_0504000	cation transporting P-ATPase
Indel	Pf3D7_05_v3	TATGATGAC	T	158849	TATGATGAC	TATGATGAC	T	TATGATGAC	TATGATGAC	0.214218	frameshift_variant	c.1227_1234delTGATGACA	p.Tyr409fs	PF3D7_0504000	cation transporting P-ATPase
Indel	Pf3D7_05_v3	TTATTTATATTATTATTCC	T	188105	T	T	T	T	TTATTTATATTATTATTCC	na	disruptive_inframe_deletion	c.16610_16627delGGAATAATAATATAAATA	p.Arg5537_Asn5542del	PF3D7_0504800	conserved Plasmodium protein%2C unknown function
Indel	Pf3D7_05_v3	TAAATAAAAAGGAAGA	T	276343	T	T	T	T	TAAATAAAAAGGAAGA	na	disruptive_inframe_deletion	c.9981_9995delGGAAGAAAATAAAAA	p.Lys3327_Lys3331del	PF3D7_0506500	conserved Plasmodium protein%2C unknown function
Indel	Pf3D7_05_v3	TGTGATCAC	T	391548	T	T	T	T	TGTGATCAC	na	frameshift_variant	c.7442_7449delGTGATCAC	p.Ser2481fs	PF3D7_0509400	RNA polymerase I
Indel	Pf3D7_05_v3	TCAC	T	391559	T	T	T	T	TCAC	na	disruptive_inframe_deletion	c.7436_7438delGTG	p.Ser2479_Asp2480delinsAsn	PF3D7_0509400	RNA polymerase I
Indel	Pf3D7_05_v3	TTTTGTG	T	391563	T	T	T	T	TTTTGTG	na	conservative_inframe_deletion	c.7429_7434delCACAAA	p.His2477_Lys2478del	PF3D7_0509400	RNA polymerase I
Indel	Pf3D7_05_v3	TCATTTTGTTTTCCATTTTGTTTTCCATTTTGTTTTCCATTTTGTTTTC	T	427190	T	T	T	T	TCATTTTGTTTTCCATTTTGTTTTCCATTTTGTTTTCCATTTTGTTTTC	na	disruptive_inframe_deletion	c.3116_3163delGAAAACAAAATGGAAAACAAAATGGAAAACAAAATGGAAAACAAAATG	p.Gly1039_Asn1054del	PF3D7_0510100	conserved Plasmodium protein%2C unknown function
Indel	Pf3D7_05_v3	TTCACATATATTTTTTTTATTGTTTGGGGGGTCTTTA	T	805438	T	T	T	T	TTCACATATATTTTTTTTATTGTTTGGGGGGTCTTTA	na	disruptive_inframe_deletion	c.3654_3689delTAAAGACCCCCCAAACAATAAAAAAAATATATGTGA	p.Asp1218_Cys1229del	PF3D7_0519500	carbon catabolite repressor protein 4%2C putative
Indel	Pf3D7_05_v3	T	TA	427234	T	T	T	T	TA	na	frameshift_variant	c.3119_3120insT	p.Lys1040fs	PF3D7_0510100	conserved Plasmodium protein%2C unknown function
Indel	Pf3D7_06_v3	A	AATATTATCACTGTTCATATTATCACTGTAT	208163	AATATTATCACTGTTCATATTATCACTGTAT	AATATTATCACTGTTCATATTATCACTGTAT	AATATTATCACTGTTCATATTATCACTGTAT	NA	A	na	disruptive_inframe_insertion	c.2967_2996dupATACAGTGATAATATGAACAGTGATAATAT	p.Ile999_Asn1000insTyrSerAspAsnMetAsnSerAspAsnIle	PF3D7_0604800	RAP protein%2C putative
Indel	Pf3D7_06_v3	A	ATATTTTTCCT	1039483	A	ATATTTTTCCT	ATATTTTTCCT	ATATTTTTCCT	A	na	intergenic_region
Indel	Pf3D7_06_v3	C	CGATATATCATAAATATAAAGA	501650	CGATATATCATAAATATAAAGA	CGATATATCATAAATATAAAGA	CGATATATCATAAATATAAAGA	CGATATATCATAAATATAAAGA	C	na	intergenic_region
Indel	Pf3D7_06_v3	GTCACATGAATGGTCATACAAATGA	G	670395	GTCACATGAATGGTCATACAAATGA	GTCACATGAATGGTCATACAAATGA	GTCACATGAATGGTCATACAAATGA	GTCACATGAATGGTCATACAAATGA	G	na	disruptive_inframe_deletion	c.620_643delGTCATACAAATGATCACATGAATG	p.Gly207_Asn214del	PF3D7_0616000	pyridoxal kinase
Indel	Pf3D7_06_v3	GTCTAGTAATAATAATAATAATAATAATAATAATAATGGTGACCCT	G	687678	G	G	GTCTAGTAATAATAATAATAATAATAATAATAATAATGGTGACCCT	GTCTAGTAATAATAATAATAATAATAATAATAATAATGGTGACCCT	GTCTAGTAATAATAATAATAATAATAATAATAATAATGGTGACCCT	na	conservative_inframe_deletion	c.2965_3009delAATAATAATGGTGACCCTTCTAGTAATAATAATAATAATAATAAT	p.Asn989_Asn1003del	PF3D7_0616500	TRAP-like protein
Indel	Pf3D7_06_v3	G	GATTCACACTATTTATATT	968684	GATTCACACTATTTATATT	GATTCACACTATTTATATT	GATTCACACTATTTATATT	GATTCACACTATTTATATT	G	na	conservative_inframe_insertion	c.2254_2271dupAATATAAATAGTGTGAAT	p.Asn757_His758insAsnIleAsnSerValAsn	PF3D7_0623800	tyrosine kinase-like protein%2C putative
Indel	Pf3D7_06_v3	TATTTCCTCCATTTTTTTC	T	438887	T	T	T	T	TATTTCCTCCATTTTTTTC	na	disruptive_inframe_deletion	c.1641_1658delGAAAAAAATGGAGGAAAT	p.Met547_Glu552del	PF3D7_0610200	RNA-binding protein 25%2C putative
Indel	Pf3D7_06_v3	T	TGG	239828	T	T	TGG	T	T	0.214218	frameshift_variant	c.4693_4694insCC	p.Asp1565fs	PF3D7_0605800	DNA repair protein RAD50%2C putative
SNP	Pf3D7_07_v3	A	C	629524	A	A	C	C	NA	na	missense_variant	c.8253T>G	p.Ile2751Met	PF3D7_0713900	conserved Plasmodium protein%2C unknown function
SNP	Pf3D7_07_v3	T	C	629526	T	T	C	C	NA	na	missense_variant	c.8251A>G	p.Ile2751Val	PF3D7_0713900	conserved Plasmodium protein%2C unknown function
SNP	Pf3D7_07_v3	A	G	708332	G	NA	A	G	NA	0.101812	synonymous_variant	c.2577T>C	p.Asp859Asp	PF3D7_0716100	protein SDA1%2C putative
SNP	Pf3D7_07_v3	G	A	708347	A	NA	G	A	NA	0.214218	synonymous_variant	c.2562C>T	p.Asp854Asp	PF3D7_0716100	protein SDA1%2C putative
SNP	Pf3D7_07_v3	G	A	708377	A	NA	G	A	NA	na	synonymous_variant	c.2532C>T	p.Asp844Asp	PF3D7_0716100	protein SDA1%2C putative
SNP	Pf3D7_07_v3	C	A,T	1122983	A	A	A	A	T	na	synonymous_variant	c.1161G>T	p.Ser387Ser	PF3D7_0726400	conserved Plasmodium membrane protein%2C unknown function
Indel	Pf3D7_07_v3	ATGTAAAAAAAAAATGAATGT	A	79571	ATGTAAAAAAAAAATGAATGT	A	ATGTAAAAAAAAAATGAATGT	ATGTAAAAAAAAAATGAATGT	NA	na	intergenic_region
Indel	Pf3D7_07_v3	AT	A	152668	AT	AT	A	AT	AT	0.214218	frameshift_variant	c.2867delT	p.Leu956fs	PF3D7_0703800	conserved Plasmodium protein%2C unknown function
Indel	Pf3D7_07_v3	A	AG	740179	A	NA	AG	AG	A	0.214218	intergenic_region
Indel	Pf3D7_07_v3	A	AT	737417	A	A	A	A	AT	na	intergenic_region
Indel	Pf3D7_07_v3	A	ATGTCAATTAAATAATTCCTCATGTCAATTAAATAATTCCT	465709	A	ATGTCAATTAAATAATTCCTCATGTCAATTAAATAATTCCT	ATGTCAATTAAATAATTCCTCATGTCAATTAAATAATTCCT	ATGTCAATTAAATAATTCCTCATGTCAATTAAATAATTCCT	A	na	frameshift_variant&stop_gained	c.2605_2606insTGTCAATTAAATAATTCCTCATGTCAATTAAATAATTCCT	p.Thr869fs	PF3D7_0710200	conserved Plasmodium protein%2C unknown function
Indel	Pf3D7_07_v3	CAA	C	98264	CAA	C	CAA	CAA	CAA	na	frameshift_variant	c.1321_1322delAA	p.Asn441fs	PF3D7_0702300	sporozoite threonine and asparagine-rich protein
Indel	Pf3D7_07_v3	CAA	C	152658	CAA	CAA	C	CAA	CAA	0.214218	frameshift_variant	c.2862_2863delAA	p.Lys954fs	PF3D7_0703800	conserved Plasmodium protein%2C unknown function
Indel	Pf3D7_07_v3	CCAAAAAAAAAAATTTTA	C	208160	CCAAAAAAAAAAATTTTA	CCAAAAAAAAAAATTTTA	CCAAAAAAAAAAATTTTA	C	NA	na	intergenic_region
Indel	Pf3D7_07_v3	CTGCCTTGTTCATATCTGCCTTGTCCAAATG	C	240720	CTGCCTTGTTCATATCTGCCTTGTCCAAATG	CTGCCTTGTTCATATCTGCCTTGTCCAAATG	C	C	CTGCCTTGTTCATATCTGCCTTGTCCAAATG	na	conservative_inframe_deletion	c.1303_1332delCATTTGGACAAGGCAGATATGAACAAGGCA	p.His435_Ala444del	PF3D7_0704800	conserved Plasmodium protein%2C unknown function
Indel	Pf3D7_07_v3	CGGAT	C	908538	CGGAT	CGGAT	CGGAT	CGGAT	C	na	frameshift_variant	c.4249_4252delGATG	p.Asp1417fs	PF3D7_0721000	conserved Plasmodium membrane protein%2C unknown function
Indel	Pf3D7_07_v3	CTTTTGTCACTATTATTATTTTTGTCACTATTATTAT	C	1153716	CTTTTGTCACTATTATTATTTTTGTCACTATTATTAT	C	CTTTTGTCACTATTATTATTTTTGTCACTATTATTAT	C	C	na	disruptive_inframe_deletion	c.1604_1639delATAATAATAGTGACAAAAATAATAATAGTGACAAAA	p.Asn535_Lys546del	PF3D7_0727100	conserved Plasmodium protein%2C unknown function
Indel	Pf3D7_07_v3	C	CA	465707	C	CA	CA	CA	C	na	frameshift_variant	c.2603_2604insA	p.Thr869fs	PF3D7_0710200	conserved Plasmodium protein%2C unknown function
Indel	Pf3D7_07_v3	C	CG	465243	C	C	CG	C	CG	na	frameshift_variant	c.2139_2140insG	p.Asn714fs	PF3D7_0710200	conserved Plasmodium protein%2C unknown function
Indel	Pf3D7_07_v3	C	CGGATCGAATGCGTATCGGCTATTATGATGATAATAATAATAATGATCATAT	911115	C	CGGATCGAATGCGTATCGGCTATTATGATGATAATAATAATAATGATCATAT	C	NA	C	na	disruptive_inframe_insertion	c.6839_6840insCGGCTATTATGATGATAATAATAATAATGATCATATGGATCGAATGCGTAT	p.Arg2279_Met2280insIleGlyTyrTyrAspAspAsnAsnAsnAsnAspHisMetAspArgMetArg	PF3D7_0721000	conserved Plasmodium membrane protein%2C unknown function
Indel	Pf3D7_07_v3	C	CTTGTCAATT	465773	C	CTTGTCAATT	CTTGTCAATT	CTTGTCAATT	C	na	disruptive_inframe_insertion	c.2669_2670insTTGTCAATT	p.Thr890_Asn891insCysGlnLeu	PF3D7_0710200	conserved Plasmodium protein%2C unknown function
Indel	Pf3D7_07_v3	GAATAAAAAAAAAA	G	79552	GAATAAAAAAAAAA	G	GAATAAAAAAAAAA	GAATAAAAAAAAAA	NA	na	intergenic_region
Indel	Pf3D7_07_v3	GTATGATAATTATTATGATAATTAT	G	184274	GTATGATAATTATTATGATAATTAT	GTATGATAATTATTATGATAATTAT	GTATGATAATTATTATGATAATTAT	GTATGATAATTATTATGATAATTAT	G	na	disruptive_inframe_deletion	c.4295_4318delATTATTATGATAATTATTATGATA	p.Asn1432_Asp1439del	PF3D7_0704100	conserved Plasmodium membrane protein%2C unknown function
Indel	Pf3D7_07_v3	GATA	G	753983	GATA	GATA	G	G	GATA	na	disruptive_inframe_deletion	c.2109_2111delTAA	p.Asp703_Lys704delinsGlu	PF3D7_0717400	queuine tRNA-ribosyltransferase%2C putative
Indel	Pf3D7_07_v3	GATGAGGGAAATAAAAATGAA	G	908516	GATGAGGGAAATAAAAATGAA	GATGAGGGAAATAAAAATGAA	GATGAGGGAAATAAAAATGAA	GATGAGGGAAATAAAAATGAA	G	na	frameshift_variant	c.4227_4246delTGAGGGAAATAAAAATGAAA	p.Glu1410fs	PF3D7_0721000	conserved Plasmodium membrane protein%2C unknown function
Indel	Pf3D7_07_v3	GATGAAGATGACCACAAAA	G	947641	GATGAAGATGACCACAAAA	G	G	G	GATGAAGATGACCACAAAA	na	disruptive_inframe_deletion	c.1355_1372delAAGATGACCACAAAAATG	p.Glu452_Asn457del	PF3D7_0722200	rhoptry-associated leucine zipper-like protein 1
Indel	Pf3D7_07_v3	GATATATTATCACATTTGTCATTTA	G	1060212	G	G	GATATATTATCACATTTGTCATTTA	G	NA	na	disruptive_inframe_deletion	c.2741_2764delTAAATGACAAATGTGATAATATAT	p.Leu914_Ile921del	PF3D7_0725000	exonuclease I%2C putative
Indel	Pf3D7_07_v3	G	GATGAATAATAAA	1231065	GATGAATAATAAA	GATGAATAATAAA	GATGAATAATAAA	GATGAATAATAAA	G	na	conservative_inframe_insertion	c.508_519dupAATAAAATGAAT	p.Asn170_Asn173dup	PF3D7_0728800	conserved Plasmodium protein%2C unknown function
Indel	Pf3D7_07_v3	G	GATTATTATTATA	1122981	GATTATTATTATA	GATTATTATTATA	GATTATTATTATA	GATTATTATTATA	G	na	stop_gained&conservative_inframe_insertion	c.1162_1163insTATAATAATAAT	p.Ser387_Ser388insLeuTerTerTer	PF3D7_0726400	conserved Plasmodium membrane protein%2C unknown function
Indel	Pf3D7_07_v3	G	GTAA	152673	G	NA	GTAA	G	NA	0.214218	conservative_inframe_insertion	c.2871_2872insAAT	p.Ser957_Asp958insAsn	PF3D7_0703800	conserved Plasmodium protein%2C unknown function
Indel	Pf3D7_07_v3	TGAAAAGAATATAAAC	T	753964	TGAAAAGAATATAAAC	TGAAAAGAATATAAAC	T	T	TGAAAAGAATATAAAC	na	disruptive_inframe_deletion	c.2091_2105delAAAGAATATAAACGA	p.Glu697_Asn701del	PF3D7_0717400	queuine tRNA-ribosyltransferase%2C putative
Indel	Pf3D7_07_v3	TAACAACATATAAAGCATA	T	776954	TAACAACATATAAAGCATA	TAACAACATATAAAGCATA	T	TAACAACATATAAAGCATA	NA	na	intergenic_region
Indel	Pf3D7_07_v3	TTATTATA	T	868521	TTATTATA	T	TTATTATA	TTATTATA	TTATTATA	0.101812	frameshift_variant	c.2596_2602delTATTATA	p.Tyr866fs	PF3D7_0719900	conserved Plasmodium membrane protein%2C unknown function
Indel	Pf3D7_07_v3	T	TA	465702	T	TA	TA	TA	T	na	frameshift_variant	c.2599dupA	p.Ile867fs	PF3D7_0710200	conserved Plasmodium protein%2C unknown function
Indel	Pf3D7_07_v3	T	TTATATATATATA,TTATATATATATATA	1214506	TTATATATATATA	T	TTATATATATATATA	NA	NA	na	intergenic_region
SNP	Pf3D7_08_v3	C	T	1334634	T	NA	C	T	T	na	synonymous_variant	c.1221C>T	p.Ile407Ile	PF3D7_0831200	DnaJ protein%2C putative
Indel	Pf3D7_08_v3	ATGACGAGAATAATGATGAAGG	A	244357	A	ATGACGAGAATAATGATGAAGG	A	ATGACGAGAATAATGATGAAGG	A	na	conservative_inframe_deletion	c.2284_2304delAATAATGATGAAGGTGACGAG	p.Asn762_Glu768del	PF3D7_0804300	zinc finger protein%2C putative
Indel	Pf3D7_08_v3	ATTTTTTTCTTCATGTTTT	A	941824	ATTTTTTTCTTCATGTTTT	A	ATTTTTTTCTTCATGTTTT	A	ATTTTTTTCTTCATGTTTT	na	disruptive_inframe_deletion	c.2649_2666delAAAACATGAAGAAAAAAA	p.Lys883_Lys888del	PF3D7_0820900	conserved Plasmodium protein%2C unknown function
Indel	Pf3D7_08_v3	A	AAACATATTTAT	112189	AAACATATTTAT	AAACATATTTAT	AAACATATTTAT	AAACATATTTAT	A	0.214218	intergenic_region
Indel	Pf3D7_08_v3	A	ATGAACACAATCAACACAAATAATG	410404	A	A	A	A	ATGAACACAATCAACACAAATAATG	na	disruptive_inframe_insertion	c.503_526dupTCAACACAAATAATGTGAACACAA	p.Ile168_Thr175dup	PF3D7_0808100	AP-3 complex subunit delta%2C putative
Indel	Pf3D7_08_v3	CTTTTTTTCTTATACATAGACTTTTATTGTTATACATAGAT	C	1283721	C	C	C	C	CTTTTTTTCTTATACATAGACTTTTATTGTTATACATAGAT	na	intergenic_region
Indel	Pf3D7_08_v3	GATAATGATCATAGTGATTATAATAATCATAGTGATTATAATAATCATAGTGATT	G	238207	GATAATGATCATAGTGATTATAATAATCATAGTGATTATAATAATCATAGTGATT	G	G	NA	GATAATGATCATAGTGATTATAATAATCATAGTGATTATAATAATCATAGTGATT	0.214218	conservative_inframe_deletion	c.361_414delGATCATAGTGATTATAATAATCATAGTGATTATAATAATCATAGTGATTATAAT	p.Asp121_Asn138del	PF3D7_0804000	cactin homolog%2C putative
Indel	Pf3D7_08_v3	GATTATCATACAATTCAGAAATATGATT	G	903992	GATTATCATACAATTCAGAAATATGATT	G	G	G	GATTATCATACAATTCAGAAATATGATT	na	conservative_inframe_deletion	c.3175_3201delAATCATATTTCTGAATTGTATGATAAT	p.Asn1059_Asn1067del	PF3D7_0820000	Snf2-related CBP activator%2C putative
Indel	Pf3D7_08_v3	GTTT	G	941817	GTTT	G	GTTT	G	GTTT	na	conservative_inframe_deletion	c.2671_2673delAAA	p.Lys891del	PF3D7_0820900	conserved Plasmodium protein%2C unknown function
Indel	Pf3D7_08_v3	GTGTGCATTTATAGTTTATATATTGTAA	G	1274121	G	G	GTGTGCATTTATAGTTTATATATTGTAA	GTGTGCATTTATAGTTTATATATTGTAA	GTGTGCATTTATAGTTTATATATTGTAA	na	intergenic_region
Indel	Pf3D7_08_v3	G	GAATAATACAAAC	213772	G	GAATAATACAAAC	GAATAATACAAAC	GAATAATACAAAC	G	na	disruptive_inframe_insertion	c.1577_1588dupCAAACAATAATA	p.Thr526_Asn529dup	PF3D7_0803400	DNA repair and recombination protein RAD54%2C putative
Indel	Pf3D7_08_v3	TATTTTTATCACCATCATTATAATTTTTTTCACCATCATTATAATTTTTTTCACCATCATTATA	T	1015287	TATTTTTATCACCATCATTATAATTTTTTTCACCATCATTATAATTTTTTTCACCATCATTATA	T	TATTTTTATCACCATCATTATAATTTTTTTCACCATCATTATAATTTTTTTCACCATCATTATA	T	TATTTTTATCACCATCATTATAATTTTTTTCACCATCATTATAATTTTTTTCACCATCATTATA	na	disruptive_inframe_deletion	c.1572_1634delTATAATGATGGTGAAAAAAATTATAATGATGGTGAAAAAAATTATAATGATGGTGATAAAAAT	p.Ile525_Ile545del	PF3D7_0823000	serine/threonine protein kinase VPS15%2C putative
Indel	Pf3D7_08_v3	T	TTATATAAAAGTAAGA	529126	T	T	T	TTATATAAAAGTAAGA	NA	na	intergenic_region
Indel	Pf3D7_08_v3	T	TTATATCAAAA	360204	T	TTATATCAAAA	TTATATCAAAA	TTATATCAAAA	T	0.214218	frameshift_variant	c.5733_5734insTATATCAAAA	p.Asp1912fs	PF3D7_0806700	conserved Plasmodium membrane protein%2C unknown function
SNP	Pf3D7_09_v3	C	A	318469	C	C	C	A	C	na	missense_variant	c.159C>A	p.His53Gln	PF3D7_0906500	arginase
SNP	Pf3D7_09_v3	T	G	318474	T	T	T	G	T	na	missense_variant	c.164T>G	p.Val55Gly	PF3D7_0906500	arginase
SNP	Pf3D7_09_v3	C	A	835868	C	C	A	C	C	na	missense_variant	c.2115C>A	p.Asp705Glu	PF3D7_0920400	conserved Plasmodium protein%2C unknown function
SNP	Pf3D7_09_v3	C	T	990989	T	T	NA	NA	C	0.214218	synonymous_variant	c.1812C>T	p.Asp604Asp	PF3D7_0924400	conserved Plasmodium protein%2C unknown function
SNP	Pf3D7_09_v3	A	G	1067120	A	A	A	A	G	0.101812	missense_variant	c.1786A>G	p.Asn596Asp	PF3D7_0926300	protein kinase%2C putative
Indel	Pf3D7_09_v3	ATTTGTGAAGATTTATTTTGTGAAGATTTATTTTGTGAAGATTTATTTTGTGAAGATTTATTTTGTGAAGATTTAT	A	1198862	A	ATTTGTGAAGATTTATTTTGTGAAGATTTATTTTGTGAAGATTTATTTTGTGAAGATTTATTTTGTGAAGATTTAT	A	A	ATTTGTGAAGATTTATTTTGTGAAGATTTATTTTGTGAAGATTTATTTTGTGAAGATTTATTTTGTGAAGATTTAT	na	intergenic_region
Indel	Pf3D7_09_v3	ATATTTCAATATATGTT	A	1335585	ATATTTCAATATATGTT	ATATTTCAATATATGTT	A	ATATTTCAATATATGTT	ATATTTCAATATATGTT	na	intergenic_region
Indel	Pf3D7_09_v3	CCATGATTTGTTCCATGATTTGTTT	C	408545	C	CCATGATTTGTTCCATGATTTGTTT	C	CCATGATTTGTTCCATGATTTGTTT	CCATGATTTGTTCCATGATTTGTTT	na	disruptive_inframe_deletion	c.941_964delAAACAAATCATGGAACAAATCATG	p.Glu314_His321del	PF3D7_0908900	conserved Plasmodium protein%2C unknown function
Indel	Pf3D7_09_v3	CTTTTTATGTGTTGG	C	418035	CTTTTTATGTGTTGG	C	CTTTTTATGTGTTGG	CTTTTTATGTGTTGG	CTTTTTATGTGTTGG	0.214218	intergenic_region
Indel	Pf3D7_09_v3	CAAAAAATGATGACAT	C	1034882	C	CAAAAAATGATGACAT	C	C	C	na	disruptive_inframe_deletion	c.1583_1597delTAAAAAATGATGACA	p.Ile528_Asp532del	PF3D7_0925800	conserved Plasmodium protein%2C unknown function
Indel	Pf3D7_09_v3	CATGTAAATATATAT	C	1138225	CATGTAAATATATAT	CATGTAAATATATAT	CATGTAAATATATAT	CATGTAAATATATAT	C	na	intergenic_region
Indel	Pf3D7_09_v3	C	CATATATATTTCAATAT	481585	CATATATATTTCAATAT	NA	CATATATATTTCAATAT	C	NA	na	intergenic_region
Indel	Pf3D7_09_v3	C	CATATTACTCATACTATTT	1052282	CATATTACTCATACTATTT	CATATTACTCATACTATTT	C	C	C	na	disruptive_inframe_insertion	c.5517_5534dupAAATAGTATGAGTAATAT	p.Ile1839_Asn1844dup	PF3D7_0926100	protein kinase%2C putative
Indel	Pf3D7_09_v3	GGTAATATATT	G	418024	GGTAATATATT	G	GGTAATATATT	GGTAATATATT	GGTAATATATT	0.214218	intergenic_region
Indel	Pf3D7_09_v3	G	GAGGATAACAACA	380179	G	G	G	G	GAGGATAACAACA	0.214218	disruptive_inframe_insertion	c.2012_2013insGGATAACAACAA	p.Asp671delinsGluAspAsnAsnAsn	PF3D7_0908200	conserved Plasmodium protein%2C unknown function
Indel	Pf3D7_10_v3	CAGATAATTCTAACAAAAATAG	C	557699	C	C	C	C	CAGATAATTCTAACAAAAATAG	na	disruptive_inframe_deletion	c.2570_2590delCTAACAAAAATAGAGATAATT	p.Ser857_Asn863del	PF3D7_1014100	conserved Plasmodium protein%2C unknown function
SNP	Pf3D7_12_v3	A	T	1240183	T	A	NA	A	T	na	missense_variant	c.5120A>T	p.Asn1707Ile	PF3D7_1230000	conserved Plasmodium protein%2C unknown function
SNP	Pf3D7_12_v3	C	T	1478879	T	C	C	T	T	na	missense_variant	c.1136G>A	p.Gly379Glu	PF3D7_1235400	tetQ family GTPase%2C putative
SNP	Pf3D7_12_v3	C	A	1478881	A	C	C	A	A	na	missense_variant	c.1134G>T	p.Lys378Asn	PF3D7_1235400	tetQ family GTPase%2C putative
SNP	Pf3D7_13_v3	T	C	1118530	T	T	T	T	C	na	synonymous_variant	c.10656T>C	p.Asp3552Asp	PF3D7_1326600	conserved Plasmodium protein%2C unknown function
SNP	Pf3D7_13_v3	C	G	1722569	C	C	C	G	C	na	missense_variant	c.1117G>C	p.Asp373His	PF3D7_1343600	UDP-N-acetylglucosamine pyrophosphorylase%2C putative
SNP	Pf3D7_13_v3	C	T	1725259	C	C	C	T	C	desired mutation	missense_variant	c.1739G>A	p.Cys580Tyr	PF3D7_1343700	kelch protein K13
SNP	Pf3D7_13_v3	A	T	1725276	A	A	A	T	T	desired mutation	synonymous_variant	c.1722T>A	p.Pro574Pro	PF3D7_1343700	kelch protein K13
SNP	Pf3D7_13_v3	G	C	1725279	G	G	G	C	C	desired mutation	synonymous_variant	c.1719C>G	p.Thr573Thr	PF3D7_1343700	kelch protein K13
SNP	Pf3D7_13_v3	T	G	1725306	T	G	G	T	T	desired mutation	synonymous_variant	c.1692A>C	p.Ala564Ala	PF3D7_1343700	kelch protein K13
SNP	Pf3D7_13_v3	T	C	1725309	T	C	C	T	T	desired mutation	synonymous_variant	c.1689A>G	p.Lys563Lys	PF3D7_1343700	kelch protein K13
SNP	Pf3D7_13_v3	C	T	1725316	C	T	C	C	C	desired mutation	missense_variant	c.1682G>A	p.Arg561His	PF3D7_1343700	kelch protein K13
SNP	Pf3D7_14_v3	A	G	621268	A	NA	G	G	A	na	missense_variant	c.2372A>G	p.Lys791Arg	PF3D7_1415400	conserved Plasmodium protein%2C unknown function
SNP	Pf3D7_14_v3	G	A	621269	G	NA	A	A	G	na	synonymous_variant	c.2373G>A	p.Lys791Lys	PF3D7_1415400	conserved Plasmodium protein%2C unknown function
SNP	Pf3D7_14_v3	G	T	2999968	G	T	T	T	G	na	missense_variant	c.2388C>A	p.Asn796Lys	PF3D7_1473700	nucleoporin NUP116/NSP116%2C putative
